# Supplementary material for: Taxonomic revision of the neophyte nightshades (Solanum, Solanaceae) in European Russia and the North Caucasus
Source: PhytoKeys. 2026 Feb 5;270:235–71. doi: 10.3897/phytokeys.270.169902 (PMC12902770; doi:10.3897/phytokeys.270.169902)
Supplement: XML Treatment for Solanum emulans [file phytokeys.270.169902-treatment1.xml]

<!DOCTYPE tp:taxon-treatment
  PUBLIC "-//TaxonX//DTD Taxonomic Treatment Publishing DTD v0 20100105//EN" "tax-treatment-NSO.dtd">
<tp:taxon-treatment xmlns:tp="http://www.plazi.org/taxpub"><tp:treatment-meta><kwd-group><label>Taxon classification</label><kwd>
                  <named-content content-type="kingdom">Plantae</named-content>
                </kwd><kwd>
                  <named-content content-type="order">Solanales</named-content>
                </kwd><kwd>
                  <named-content content-type="family">Solanaceae</named-content>
                </kwd></kwd-group><mixed-citation publication-type="journal"><person-group><name><surname>Sukhorukov</surname><given-names>Alexander P.</given-names></name><name><surname>Knapp</surname><given-names>Sandra</given-names></name><name><surname>Glazkova</surname><given-names>Elena A.</given-names></name><name><surname>Shilnikov</surname><given-names>Dmitry S.</given-names></name><name><surname>Kushunina</surname><given-names>Maria</given-names></name><name><surname>Sennikov</surname><given-names>Alexander N.</given-names></name></person-group><article-title>Taxonomic revision of the neophyte nightshades (<italic><tp:taxon-name><tp:taxon-name-part taxon-name-part-type="genus" reg="Solanum">Solanum</tp:taxon-name-part></tp:taxon-name></italic>, <tp:taxon-name><tp:taxon-name-part taxon-name-part-type="family" reg="Solanaceae">Solanaceae</tp:taxon-name-part></tp:taxon-name>) in European Russia and the North Caucasus</article-title><source>PhytoKeys</source><day>05</day><month>02</month><year>2026</year><volume>270</volume><fpage>235</fpage><lpage>271</lpage><pub-id pub-id-type="doi">10.3897/phytokeys.270.169902</pub-id></mixed-citation></tp:treatment-meta><tp:nomenclature><label>1.</label><tp:taxon-name><object-id xmlns:xlink="http://www.w3.org/1999/xlink" content-type="arpha" xlink:type="simple">5CDFDD02-58C7-5842-9E75-9627A914F2FC</object-id>
                        		<tp:taxon-name-part taxon-name-part-type="genus" reg="Solanum">Solanum</tp:taxon-name-part> <tp:taxon-name-part taxon-name-part-type="species" reg="emulans">emulans</tp:taxon-name-part>
                        	</tp:taxon-name><tp:taxon-authority>Raf., Autik. Bot.: 107 (1840).</tp:taxon-authority><xref ref-type="fig" rid="F1">Fig. 1</xref><tp:nomenclature-citation-list><tp:nomenclature-citation><tp:taxon-name><tp:taxon-name-part taxon-name-part-type="genus" reg="Solanum"/> <tp:taxon-name-part taxon-name-part-type="species" reg="nigrum"/></tp:taxon-name><comment> = <tp:taxon-name><tp:taxon-name-part taxon-name-part-type="genus" reg="Solanum">Solanum</tp:taxon-name-part> <tp:taxon-name-part taxon-name-part-type="species" reg="nigrum">nigrum</tp:taxon-name-part></tp:taxon-name> var. <tp:taxon-name><tp:taxon-name-part taxon-name-part-type="genus" reg="Solanum"/><tp:taxon-name-part taxon-name-part-type="species">virginicum</tp:taxon-name-part></tp:taxon-name> L., Sp. Pl. 186 (1753) ≡ <tp:taxon-name><tp:taxon-name-part taxon-name-part-type="genus" reg="Solanum">Solanum</tp:taxon-name-part> <tp:taxon-name-part taxon-name-part-type="species" reg="virginicum">virginicum</tp:taxon-name-part></tp:taxon-name> (L.) Hayne, Getreue Darstell. Gew. 2: ad tab. 40 (1809), non <tp:taxon-name><tp:taxon-name-part taxon-name-part-type="genus" reg="Solanum">Solanum</tp:taxon-name-part> <tp:taxon-name-part taxon-name-part-type="species" reg="virginianum">virginianum</tp:taxon-name-part></tp:taxon-name> L. (1753) ≡ <tp:taxon-name><tp:taxon-name-part taxon-name-part-type="genus" reg="Solanum">Solanum</tp:taxon-name-part> <tp:taxon-name-part taxon-name-part-type="species" reg="dillenianum">dillenianum</tp:taxon-name-part></tp:taxon-name> Polg., Acta Horti Gothob. 13: 281 (1939). Type. [icon] “<tp:taxon-name><tp:taxon-name-part taxon-name-part-type="genus" reg="Solanum">Solanum</tp:taxon-name-part> <tp:taxon-name-part taxon-name-part-type="species" reg="nigrum">nigrum</tp:taxon-name-part></tp:taxon-name> vulgari simile, caulibus exasperates,” cultivated in England, at James Sherard’s garden in Eltham (lectotype, designated by Edmonds in <xref ref-type="bibr" rid="B49">Jarvis (2007</xref>: 861): Dillenius, Hortus Elthamensis 2: 368, tab. 275, f. 356 (1732)).</comment></tp:nomenclature-citation></tp:nomenclature-citation-list></tp:nomenclature><tp:treatment-sec sec-type="Type"><title>Type.</title><p>USA. “Amer. bor.”, <italic>C.S. Rafinesque s.n</italic>. (neotype, designated by <xref ref-type="bibr" rid="B58">Knapp et al. (2019</xref>: 60): W 0009388).</p><fig id="F1" position="float" orientation="portrait"><object-id xmlns:xlink="http://www.w3.org/1999/xlink" content-type="doi" xlink:type="simple">10.3897/phytokeys.270.169902.figure1</object-id><object-id xmlns:xlink="http://www.w3.org/1999/xlink" content-type="arpha" xlink:type="simple">AB4FB5AF-AC71-58C9-B6EC-6EC0D38F33C8</object-id><label>Figure 1.</label><caption><p>Herbarium specimen of <italic><tp:taxon-name><tp:taxon-name-part taxon-name-part-type="genus" reg="Solanum">S.</tp:taxon-name-part> <tp:taxon-name-part taxon-name-part-type="species" reg="emulans">emulans</tp:taxon-name-part></tp:taxon-name></italic> (MHA).</p></caption><graphic xmlns:xlink="http://www.w3.org/1999/xlink" xlink:href="phytokeys-270-235_article-169902__-g001.jpg" id="oo_1532630.jpg" position="float" orientation="portrait" xlink:type="simple"><uri content-type="original_file" xlink:type="simple">https://binary.pensoft.net/fig/1532630</uri></graphic></fig></tp:treatment-sec><tp:treatment-sec sec-type="Description"><title>Description.</title><p>Upright non-sticky annuals up to 1 m tall; trichomes simple, scattered; leaves green, base broadly cuneate, margin entire or shallowly sinuate; each cyme with 3–6 flowers; corolla actinomorphic, white, 8.0–10.0 mm in diameter, anthers 1.0–1.5 mm long, equal; calyx not accrescent, much shorter than fruit, appressed to spreading; fruit 6–8 mm in diameter, black, rather opaque; mature fruits dropping with the pedicel, with 6–10 sclerotic granules.</p></tp:treatment-sec><tp:treatment-sec sec-type="Taxonomic note"><title>Taxonomic note.</title><p><italic><tp:taxon-name><tp:taxon-name-part taxon-name-part-type="genus" reg="Solanum">Solanum</tp:taxon-name-part> <tp:taxon-name-part taxon-name-part-type="species" reg="emulans">emulans</tp:taxon-name-part></tp:taxon-name></italic> can be distinguished from <italic><tp:taxon-name><tp:taxon-name-part taxon-name-part-type="genus" reg="Solanum">S.</tp:taxon-name-part> <tp:taxon-name-part taxon-name-part-type="species" reg="nigrum">nigrum</tp:taxon-name-part></tp:taxon-name></italic> by the presence of sclerotic granules in berries and by very short anthers, 1.5 mm long or less (vs. over 2 mm long) (<xref ref-type="bibr" rid="B58">Knapp et al. 2019</xref>).</p><p><italic><tp:taxon-name><tp:taxon-name-part taxon-name-part-type="genus" reg="Solanum">Solanum</tp:taxon-name-part> <tp:taxon-name-part taxon-name-part-type="species" reg="americanum">americanum</tp:taxon-name-part></tp:taxon-name></italic> differs from <italic><tp:taxon-name><tp:taxon-name-part taxon-name-part-type="genus" reg="Solanum">S.</tp:taxon-name-part> <tp:taxon-name-part taxon-name-part-type="species" reg="emulans">emulans</tp:taxon-name-part></tp:taxon-name></italic> in mature berries dropping without the pedicel, sclerotic granules absent or at most 2(4–6) (vs. dropping with the pedicel, sclerotic granules more than four, usually eight per berry), and calyx lobes strongly reflexed in fruit (vs. calyx lobes appressed to spreading in fruit) (<xref ref-type="bibr" rid="B58">Knapp et al. 2019</xref>). The leaves of <italic><tp:taxon-name><tp:taxon-name-part taxon-name-part-type="genus" reg="Solanum">S.</tp:taxon-name-part> <tp:taxon-name-part taxon-name-part-type="species" reg="americanum">americanum</tp:taxon-name-part></tp:taxon-name></italic> are rather attenuated toward the apex, usually with indistinct dentation, whereas those of <italic><tp:taxon-name><tp:taxon-name-part taxon-name-part-type="genus" reg="Solanum">S.</tp:taxon-name-part> <tp:taxon-name-part taxon-name-part-type="species" reg="emulans">emulans</tp:taxon-name-part></tp:taxon-name></italic> have a rather broadly triangular apex and prominent dentation.</p><p><xref ref-type="bibr" rid="B58">Knapp et al. (2019)</xref> added <italic><tp:taxon-name><tp:taxon-name-part taxon-name-part-type="genus" reg="Solanum">S.</tp:taxon-name-part> <tp:taxon-name-part taxon-name-part-type="species" reg="adventitium">adventitium</tp:taxon-name-part></tp:taxon-name></italic> Polg. to the synonymy of <italic><tp:taxon-name><tp:taxon-name-part taxon-name-part-type="genus" reg="Solanum">S.</tp:taxon-name-part> <tp:taxon-name-part taxon-name-part-type="species" reg="emulans">emulans</tp:taxon-name-part></tp:taxon-name></italic>. <xref ref-type="bibr" rid="B86">Polgár (1926)</xref> noted that <italic><tp:taxon-name><tp:taxon-name-part taxon-name-part-type="genus" reg="Solanum">S.</tp:taxon-name-part> <tp:taxon-name-part taxon-name-part-type="species" reg="adventitium">adventitium</tp:taxon-name-part></tp:taxon-name></italic> is characterized by nearly entire to sinuate-dentate leaves and constantly six sclerotic granules in the fruit. On the basis of these characters, <xref ref-type="bibr" rid="B24">Edmonds (1972)</xref> referred this taxon to <italic><tp:taxon-name><tp:taxon-name-part taxon-name-part-type="genus" reg="Solanum">S.</tp:taxon-name-part> <tp:taxon-name-part taxon-name-part-type="species" reg="americanum">americanum</tp:taxon-name-part></tp:taxon-name></italic>, which also has subentire leaves and sometimes sclerotic granules in the fruit. <xref ref-type="bibr" rid="B86">Polgár (1926)</xref> inferred the origin (source of introduction) of <italic><tp:taxon-name><tp:taxon-name-part taxon-name-part-type="genus" reg="Solanum">S.</tp:taxon-name-part> <tp:taxon-name-part taxon-name-part-type="species" reg="adventitium">adventitium</tp:taxon-name-part></tp:taxon-name></italic> as South America (Argentina), which is at odds with the distribution of <italic><tp:taxon-name><tp:taxon-name-part taxon-name-part-type="genus" reg="Solanum">S.</tp:taxon-name-part> <tp:taxon-name-part taxon-name-part-type="species" reg="emulans">emulans</tp:taxon-name-part></tp:taxon-name></italic>.</p></tp:treatment-sec><tp:treatment-sec sec-type="Nomenclatural note"><title>Nomenclatural note.</title><p>The earliest binomial for this species appears to be <italic><tp:taxon-name><tp:taxon-name-part taxon-name-part-type="genus" reg="Solanum">Solanum</tp:taxon-name-part> <tp:taxon-name-part taxon-name-part-type="species" reg="virginicum">virginicum</tp:taxon-name-part></tp:taxon-name></italic> (L.) Hayne, which cannot be used because of the confusing similarity with its earlier near-homonym, <italic><tp:taxon-name><tp:taxon-name-part taxon-name-part-type="genus" reg="Solanum">S.</tp:taxon-name-part> <tp:taxon-name-part taxon-name-part-type="species" reg="virginianum">virginianum</tp:taxon-name-part></tp:taxon-name></italic> L. This confusion can be seen in a number of old references, including <xref ref-type="bibr" rid="B69">Linnaeus (1771)</xref> and <xref ref-type="bibr" rid="B96">Rafinesque (1840)</xref>.</p></tp:treatment-sec><tp:treatment-sec sec-type="Distribution"><title>Distribution.</title><p>A species native to North America (<xref ref-type="bibr" rid="B58">Knapp et al. 2019</xref>) and recently introduced in Europe, with very few scattered records known (<xref ref-type="bibr" rid="B51">Karlsson 1998</xref>; <xref ref-type="bibr" rid="B135">Verloove 2006</xref>; <xref ref-type="bibr" rid="B94">Puzyryov 2021b</xref>).</p><p>In European Russia (Fig. <xref ref-type="fig" rid="F2">2A</xref>), this species is known only from Izhevsk Town, Udmurt Republic, where it was introduced with imported grain, presumably from North America, as suggested by its appearance during the Soviet grain crisis (<xref ref-type="bibr" rid="B94">Puzyryov 2021b</xref>). The specimens were collected in the early 1990s but identified only recently, when a comprehensive taxonomic revision of the Morelloid clade became available (<xref ref-type="bibr" rid="B105">Särkinen et al. 2018</xref>). <xref ref-type="bibr" rid="B94">Puzyryov (2021b)</xref> identified his herbarium specimens on the basis of identification keys provided by <xref ref-type="bibr" rid="B105">Särkinen et al. (2018)</xref> and <xref ref-type="bibr" rid="B58">Knapp et al. (2019)</xref>, owing to the presence of numerous sclerotic granules in the berries and prominently dentate leaves.</p><fig id="F2" position="float" orientation="portrait"><object-id xmlns:xlink="http://www.w3.org/1999/xlink" content-type="doi" xlink:type="simple">10.3897/phytokeys.270.169902.figure2</object-id><object-id xmlns:xlink="http://www.w3.org/1999/xlink" content-type="arpha" xlink:type="simple">48342AC6-229A-57B0-9BB2-F7CFF87B8B9D</object-id><label>Figure 2.</label><caption><p>Records of <italic><tp:taxon-name><tp:taxon-name-part taxon-name-part-type="genus" reg="Solanum">Solanum</tp:taxon-name-part></tp:taxon-name></italic> species in European Russia: <bold>A</bold>. <italic><tp:taxon-name><tp:taxon-name-part taxon-name-part-type="genus" reg="Solanum">Solanum</tp:taxon-name-part> <tp:taxon-name-part taxon-name-part-type="species" reg="emulans">emulans</tp:taxon-name-part></tp:taxon-name></italic>; <bold>B</bold>. <italic><tp:taxon-name><tp:taxon-name-part taxon-name-part-type="genus" reg="Solanum">S.</tp:taxon-name-part> <tp:taxon-name-part taxon-name-part-type="species" reg="nitidibaccatum">nitidibaccatum</tp:taxon-name-part></tp:taxon-name></italic>; <bold>C</bold>. <italic><tp:taxon-name><tp:taxon-name-part taxon-name-part-type="genus" reg="Solanum">S.</tp:taxon-name-part> <tp:taxon-name-part taxon-name-part-type="species" reg="scabrum">scabrum</tp:taxon-name-part></tp:taxon-name></italic>; <bold>D</bold>. <italic><tp:taxon-name><tp:taxon-name-part taxon-name-part-type="genus" reg="Solanum">S.</tp:taxon-name-part> <tp:taxon-name-part taxon-name-part-type="species" reg="triflorum">triflorum</tp:taxon-name-part></tp:taxon-name></italic>. Squares denote field observations and images seen for <italic><tp:taxon-name><tp:taxon-name-part taxon-name-part-type="genus" reg="Solanum">S.</tp:taxon-name-part> <tp:taxon-name-part taxon-name-part-type="species" reg="scabrum">scabrum</tp:taxon-name-part></tp:taxon-name></italic> in the Lower Volga Region.</p></caption><graphic xmlns:xlink="http://www.w3.org/1999/xlink" xlink:href="phytokeys-270-235_article-169902__-g002.jpg" id="oo_1532631.jpg" position="float" orientation="portrait" xlink:type="simple"><uri content-type="original_file" xlink:type="simple">https://binary.pensoft.net/fig/1532631</uri></graphic></fig></tp:treatment-sec><tp:treatment-sec sec-type="Ecology"><title>Ecology.</title><p>Ruderal places around grain storage and processing facilities and cargo railway stations.</p></tp:treatment-sec><tp:treatment-sec sec-type="Residence status"><title>Residence status.</title><p>Casual alien. The species can be evaluated as an ephemerophyte in the temperate climate.</p></tp:treatment-sec><tp:treatment-sec sec-type="Pathways of introduction"><title>Pathways of introduction.</title><p>Transport – Contaminant: seed contaminant.</p><p>Due to the records at grain processing facilities (<xref ref-type="bibr" rid="B94">Puzyryov 2021b</xref>), the species is a typical grain immigrant.</p></tp:treatment-sec><ref-list><ref id="B49"><mixed-citation xmlns:xlink="http://www.w3.org/1999/xlink" xlink:type="simple">Jarvis C (2007) Order out of chaos. Linnean plant names and their types. The Linnean Society of London &amp; the Natural History Museum, London, 1016 pp.</mixed-citation></ref><ref id="B58"><mixed-citation xmlns:xlink="http://www.w3.org/1999/xlink" xlink:type="simple">Knapp S, Barboza GE, Bohs L, Särkinen T (2019) A revision of the Morelloid Clade of <italic><tp:taxon-name><tp:taxon-name-part taxon-name-part-type="genus">Solanum</tp:taxon-name-part></tp:taxon-name></italic> L. (<tp:taxon-name><tp:taxon-name-part taxon-name-part-type="family">Solanaceae</tp:taxon-name-part></tp:taxon-name>) in North and Central America and the Caribbean. PhytoKeys 123: 1–144. <ext-link xlink:href="10.3897/phytokeys.123.31738" ext-link-type="doi" xlink:type="simple">https://doi.org/10.3897/phytokeys.123.31738</ext-link></mixed-citation></ref><ref id="B86"><mixed-citation xmlns:xlink="http://www.w3.org/1999/xlink" xlink:type="simple">Polgár S (1926) Neue Beiträge zur Adventivflora von Györ (Westungarn) III. Magyar Botanikai Lapok 24: 15–23.</mixed-citation></ref><ref id="B24"><mixed-citation xmlns:xlink="http://www.w3.org/1999/xlink" xlink:type="simple">Edmonds JM (1972) A synopsis of the taxonomy of <italic><tp:taxon-name><tp:taxon-name-part taxon-name-part-type="genus">Solanum</tp:taxon-name-part></tp:taxon-name></italic> sect. <tp:taxon-name><tp:taxon-name-part taxon-name-part-type="genus">Solanum</tp:taxon-name-part> (<tp:taxon-name-part taxon-name-part-type="subgenus">Maurella</tp:taxon-name-part>)</tp:taxon-name> in South America. Kew Bulletin 27(1): 95–114. <ext-link xlink:href="10.2307/4117874" ext-link-type="doi" xlink:type="simple">https://doi.org/10.2307/4117874</ext-link></mixed-citation></ref><ref id="B69"><mixed-citation xmlns:xlink="http://www.w3.org/1999/xlink" xlink:type="simple">Linnaeus C (1771) Mantissa plantarum altera Generum editionis VI &amp; Specierum editionis II. L.Salvius, Stockholm, 139–584.</mixed-citation></ref><ref id="B96"><mixed-citation xmlns:xlink="http://www.w3.org/1999/xlink" xlink:type="simple">Rafinesque CS (1840) Autikon botanikon. Published for the author, Philadelphia, 200 pp.</mixed-citation></ref><ref id="B51"><mixed-citation xmlns:xlink="http://www.w3.org/1999/xlink" xlink:type="simple">Karlsson T (1998) Förteckning över svenska kärlväxter. Svensk Botanisk Tidskrift 91(5): 241–560. [The vascular plants of Sweden – a checklist]</mixed-citation></ref><ref id="B135"><mixed-citation xmlns:xlink="http://www.w3.org/1999/xlink" xlink:type="simple">Verloove F (2006) Catalogue of neophytes in Belgium (1800–2005). Scripta Botanica Belgica 39: 1–89.</mixed-citation></ref><ref id="B94"><mixed-citation xmlns:xlink="http://www.w3.org/1999/xlink" xlink:type="simple">Puzyryov AN (2021b) <italic><tp:taxon-name><tp:taxon-name-part taxon-name-part-type="genus">Solanum</tp:taxon-name-part> <tp:taxon-name-part taxon-name-part-type="species">emulans</tp:taxon-name-part></tp:taxon-name></italic> Raf. and <italic><tp:taxon-name><tp:taxon-name-part taxon-name-part-type="genus">Solanum</tp:taxon-name-part> <tp:taxon-name-part taxon-name-part-type="species">scabrum</tp:taxon-name-part></tp:taxon-name></italic> Mill. (<tp:taxon-name><tp:taxon-name-part taxon-name-part-type="family">Solanaceae</tp:taxon-name-part></tp:taxon-name>) in the Udmurt Republic. Vestnik Udmurtskogo Universiteta, ser. biol. 31(2): 129–136. [In Russian] <ext-link xlink:href="10.35634/2412-9518-2021-31-2-129-136" ext-link-type="doi" xlink:type="simple">https://doi.org/10.35634/2412-9518-2021-31-2-129-136</ext-link></mixed-citation></ref><ref id="B105"><mixed-citation xmlns:xlink="http://www.w3.org/1999/xlink" xlink:type="simple">Särkinen T, Poczai P, Barboza GE, Van Der Weerden GM, Baden M, Knapp S (2018) A revision of the Old World Black Nightshades (Morelloid clade of <italic><tp:taxon-name><tp:taxon-name-part taxon-name-part-type="genus">Solanum</tp:taxon-name-part></tp:taxon-name></italic> L., <tp:taxon-name><tp:taxon-name-part taxon-name-part-type="family">Solanaceae</tp:taxon-name-part></tp:taxon-name>). PhytoKeys 106: 1–223. <ext-link xlink:href="10.3897/phytokeys.106.21991" ext-link-type="doi" xlink:type="simple">https://doi.org/10.3897/phytokeys.106.21991</ext-link></mixed-citation></ref></ref-list></tp:taxon-treatment>
