# Supplementary material for: Taxonomic revision of the neophyte nightshades (Solanum, Solanaceae) in European Russia and the North Caucasus
Source: PhytoKeys. 2026 Feb 5;270:235–71. doi: 10.3897/phytokeys.270.169902 (PMC12902770; doi:10.3897/phytokeys.270.169902)
Supplement: XML Treatment for Solanum nitidibaccatum [file phytokeys.270.169902-treatment2.xml]

<!DOCTYPE tp:taxon-treatment
  PUBLIC "-//TaxonX//DTD Taxonomic Treatment Publishing DTD v0 20100105//EN" "tax-treatment-NSO.dtd">
<tp:taxon-treatment xmlns:tp="http://www.plazi.org/taxpub"><tp:treatment-meta><kwd-group><label>Taxon classification</label><kwd>
                  <named-content content-type="kingdom">Plantae</named-content>
                </kwd><kwd>
                  <named-content content-type="order">Solanales</named-content>
                </kwd><kwd>
                  <named-content content-type="family">Solanaceae</named-content>
                </kwd></kwd-group><mixed-citation publication-type="journal"><person-group><name><surname>Sukhorukov</surname><given-names>Alexander P.</given-names></name><name><surname>Knapp</surname><given-names>Sandra</given-names></name><name><surname>Glazkova</surname><given-names>Elena A.</given-names></name><name><surname>Shilnikov</surname><given-names>Dmitry S.</given-names></name><name><surname>Kushunina</surname><given-names>Maria</given-names></name><name><surname>Sennikov</surname><given-names>Alexander N.</given-names></name></person-group><article-title>Taxonomic revision of the neophyte nightshades (<italic><tp:taxon-name><tp:taxon-name-part taxon-name-part-type="genus" reg="Solanum">Solanum</tp:taxon-name-part></tp:taxon-name></italic>, <tp:taxon-name><tp:taxon-name-part taxon-name-part-type="family" reg="Solanaceae">Solanaceae</tp:taxon-name-part></tp:taxon-name>) in European Russia and the North Caucasus</article-title><source>PhytoKeys</source><day>05</day><month>02</month><year>2026</year><volume>270</volume><fpage>235</fpage><lpage>271</lpage><pub-id pub-id-type="doi">10.3897/phytokeys.270.169902</pub-id></mixed-citation></tp:treatment-meta><tp:nomenclature><label>2.</label><tp:taxon-name><object-id xmlns:xlink="http://www.w3.org/1999/xlink" content-type="arpha" xlink:type="simple">3E66F9AE-27E1-52A4-9D68-214FAE92AB5A</object-id>
                        		<tp:taxon-name-part taxon-name-part-type="genus" reg="Solanum">Solanum</tp:taxon-name-part> <tp:taxon-name-part taxon-name-part-type="species" reg="nitidibaccatum">nitidibaccatum</tp:taxon-name-part>
                        	</tp:taxon-name><tp:taxon-authority>Bitter, Repert. Spec. Nov. Regni Veg. 11: 208 (1912)</tp:taxon-authority><tp:taxon-status xmlns:xlink="http://www.w3.org/1999/xlink" xlink:type="simple">nom. cons.</tp:taxon-status><xref ref-type="fig" rid="F3">Fig. 3</xref><tp:nomenclature-citation-list><tp:nomenclature-citation><tp:taxon-name><tp:taxon-name-part taxon-name-part-type="genus" reg="Solanum"/> <tp:taxon-name-part taxon-name-part-type="species" reg="physalifolium"/></tp:taxon-name><comment> ≡ <tp:taxon-name><tp:taxon-name-part taxon-name-part-type="genus" reg="Solanum">Solanum</tp:taxon-name-part> <tp:taxon-name-part taxon-name-part-type="species" reg="physalifolium">physalifolium</tp:taxon-name-part></tp:taxon-name> var. <tp:taxon-name><tp:taxon-name-part taxon-name-part-type="genus" reg="Solanum"/><tp:taxon-name-part taxon-name-part-type="species">nitidibaccatum</tp:taxon-name-part></tp:taxon-name> (Bitter) Edmonds, Bot. J. Linn. Soc. 92: 27 (1986).</comment></tp:nomenclature-citation></tp:nomenclature-citation-list></tp:nomenclature><tp:treatment-sec sec-type="Type"><title>Type.</title><p>Chile. [Without exact locality], 1829, <italic>E.F. Poeppig s.n</italic>. (lectotype, designated by<xref ref-type="bibr" rid="B26"> Edmonds (1986</xref>: 27): W0004151; isolectotype: F [V0073346F, acc. # 875221]).</p><fig id="F3" position="float" orientation="portrait"><object-id xmlns:xlink="http://www.w3.org/1999/xlink" content-type="doi" xlink:type="simple">10.3897/phytokeys.270.169902.figure3</object-id><object-id xmlns:xlink="http://www.w3.org/1999/xlink" content-type="arpha" xlink:type="simple">63A61D92-63AC-555B-8781-B6F878683085</object-id><label>Figure 3.</label><caption><p><italic><tp:taxon-name><tp:taxon-name-part taxon-name-part-type="genus" reg="Solanum">Solanum</tp:taxon-name-part> <tp:taxon-name-part taxon-name-part-type="species" reg="nitidibaccatum">nitidibaccatum</tp:taxon-name-part></tp:taxon-name></italic>: <bold>A</bold>. upper part of the shoot with leaves and flowers; <bold>B, C</bold>. flowers; <bold>D</bold>. fruits. Photographers: D. Shilnikov (<bold>A</bold>; Terskol, Kabardino-Balkar Republic) and A. Sukhorukov (<bold>B–D</bold>; Moscow).</p></caption><graphic xmlns:xlink="http://www.w3.org/1999/xlink" xlink:href="phytokeys-270-235_article-169902__-g003.jpg" id="oo_1532632.jpg" position="float" orientation="portrait" xlink:type="simple"><uri content-type="original_file" xlink:type="simple">https://binary.pensoft.net/fig/1532632</uri></graphic></fig></tp:treatment-sec><tp:treatment-sec sec-type="Description"><title>Description.</title><p>Upright, ascending or prostrate ± sticky annuals with stems up to 30 cm long; trichomes up to 2 mm long, spreading, simple and glandular especially abundant in upper stem parts and inflorescence; leaves light or bright green, concolorous, base broadly cuneate or truncate, margin entire or shallowly sinuate, pubescent; each cyme of 3–6(8) flowers; corolla actinomorphic, white, 5–9 mm in diameter, anthers 1.2–1.8 mm long, equal; calyx accrescent and not fully enveloping the fruit (up to 2/3 of fruit length), appressed but spreading in ripe fruits; fruit 5–8 mm in diameter, dark green or olivaceous, rather shiny when mature, sclereidal concretions present, 1–3.</p></tp:treatment-sec><tp:treatment-sec sec-type="Taxonomic note"><title>Taxonomic note.</title><p>This South American species has been reported under the erroneous name <italic><tp:taxon-name><tp:taxon-name-part taxon-name-part-type="genus" reg="Solanum">S.</tp:taxon-name-part> <tp:taxon-name-part taxon-name-part-type="species" reg="physalifolium">physalifolium</tp:taxon-name-part></tp:taxon-name></italic> (e.g., <xref ref-type="bibr" rid="B76">Melnikov 2011</xref>; <xref ref-type="bibr" rid="B115">Sobrino Vesperinas and Sanz Elorza 2012</xref>; <xref ref-type="bibr" rid="B30">Galasso et al. 2018a</xref>; <xref ref-type="bibr" rid="B72">Mayorov 2018</xref>; <xref ref-type="bibr" rid="B74">Mayorov et al. 2019</xref>, <xref ref-type="bibr" rid="B75">2020</xref>; <xref ref-type="bibr" rid="B23">Ebel et al. 2022</xref>) or accepted at a varietal rank as <italic><tp:taxon-name><tp:taxon-name-part taxon-name-part-type="genus" reg="Solanum">S.</tp:taxon-name-part> <tp:taxon-name-part taxon-name-part-type="species" reg="physalifolium">physalifolium</tp:taxon-name-part></tp:taxon-name></italic> var. <tp:taxon-name><tp:taxon-name-part taxon-name-part-type="genus" reg="Solanum"/><tp:taxon-name-part taxon-name-part-type="species">nitidibaccatum</tp:taxon-name-part></tp:taxon-name> (<xref ref-type="bibr" rid="B51">Karlsson 1998</xref>; <xref ref-type="bibr" rid="B79">Mito and Uesugo 2004</xref>; <xref ref-type="bibr" rid="B135">Verloove 2006</xref>).</p><p>According to current knowledge, both species are clearly distinct: <italic><tp:taxon-name><tp:taxon-name-part taxon-name-part-type="genus" reg="Solanum">S.</tp:taxon-name-part> <tp:taxon-name-part taxon-name-part-type="species" reg="physalifolium">physalifolium</tp:taxon-name-part></tp:taxon-name></italic> has anthers ca. 2 mm long (vs. less than 2 mm long in <italic><tp:taxon-name><tp:taxon-name-part taxon-name-part-type="genus" reg="Solanum">S.</tp:taxon-name-part> <tp:taxon-name-part taxon-name-part-type="species" reg="nitidibaccatum">nitidibaccatum</tp:taxon-name-part></tp:taxon-name></italic>), and fruiting calyx lobes spreading, with very marked venation (vs. not markedly spreading lobes with indistinct venation) (<xref ref-type="bibr" rid="B59">Knapp et al. 2020</xref>). <italic><tp:taxon-name><tp:taxon-name-part taxon-name-part-type="genus" reg="Solanum">Solanum</tp:taxon-name-part> <tp:taxon-name-part taxon-name-part-type="species" reg="physalifolium">physalifolium</tp:taxon-name-part></tp:taxon-name></italic> is considered endemic to the Central and Southern Andes and is not found outside its native range (<xref ref-type="bibr" rid="B105">Särkinen et al. 2018</xref>; <xref ref-type="bibr" rid="B31">Galasso et al. 2018b</xref>, <xref ref-type="bibr" rid="B32">2024</xref>).</p><p>Another South American species, <italic><tp:taxon-name><tp:taxon-name-part taxon-name-part-type="genus" reg="Solanum">S.</tp:taxon-name-part> <tp:taxon-name-part taxon-name-part-type="species" reg="sarrachoides">sarrachoides</tp:taxon-name-part></tp:taxon-name></italic> Sendn., is morphologically very close to <italic><tp:taxon-name><tp:taxon-name-part taxon-name-part-type="genus" reg="Solanum">S.</tp:taxon-name-part> <tp:taxon-name-part taxon-name-part-type="species" reg="nitidibaccatum">nitidibaccatum</tp:taxon-name-part></tp:taxon-name></italic> but differs from the latter by the calyx fully enveloping the fruit. <xref ref-type="bibr" rid="B26">Edmonds (1986)</xref> provided an extensive morphological analysis of both <italic><tp:taxon-name><tp:taxon-name-part taxon-name-part-type="genus" reg="Solanum">S.</tp:taxon-name-part> <tp:taxon-name-part taxon-name-part-type="species" reg="nitidibaccatum">nitidibaccatum</tp:taxon-name-part></tp:taxon-name></italic> (as <italic><tp:taxon-name><tp:taxon-name-part taxon-name-part-type="genus" reg="Solanum">S.</tp:taxon-name-part> <tp:taxon-name-part taxon-name-part-type="species" reg="physalifolium">physalifolium</tp:taxon-name-part></tp:taxon-name></italic> var. <tp:taxon-name><tp:taxon-name-part taxon-name-part-type="genus" reg="Solanum"/><tp:taxon-name-part taxon-name-part-type="species">nitidibaccatum</tp:taxon-name-part></tp:taxon-name>) and <italic><tp:taxon-name><tp:taxon-name-part taxon-name-part-type="genus" reg="Solanum">S.</tp:taxon-name-part> <tp:taxon-name-part taxon-name-part-type="species" reg="sarrachoides">sarrachoides</tp:taxon-name-part></tp:taxon-name></italic> and concluded that they cannot be merged into one variable species. Originating from South America, the latter species is a neophyte in some regions of the world, found in Europe in the early 20<sup>th</sup> century (<xref ref-type="bibr" rid="B105">Särkinen et al. 2018</xref>), with further records in the late 20<sup>th</sup> century, e.g., in southern Europe (<xref ref-type="bibr" rid="B65">Laorga 1983</xref>; <xref ref-type="bibr" rid="B34">Giráldez 1986</xref>) and Australia (<xref ref-type="bibr" rid="B66">Lepschi 1996</xref>). For a long time, this species was treated in a broad sense, including <italic><tp:taxon-name><tp:taxon-name-part taxon-name-part-type="genus" reg="Solanum">S.</tp:taxon-name-part> <tp:taxon-name-part taxon-name-part-type="species" reg="nitidibaccatum">nitidibaccatum</tp:taxon-name-part></tp:taxon-name></italic> (e.g., <xref ref-type="bibr" rid="B24">Edmonds 1972</xref>; see also the discussion in <xref ref-type="bibr" rid="B105">Särkinen et al. 2018</xref>). For this reason, some records of this species outside South America may belong to <italic><tp:taxon-name><tp:taxon-name-part taxon-name-part-type="genus" reg="Solanum">S.</tp:taxon-name-part> <tp:taxon-name-part taxon-name-part-type="species" reg="nitidibaccatum">nitidibaccatum</tp:taxon-name-part></tp:taxon-name></italic>. Interestingly, <italic><tp:taxon-name><tp:taxon-name-part taxon-name-part-type="genus" reg="Solanum">S.</tp:taxon-name-part> <tp:taxon-name-part taxon-name-part-type="species" reg="nitidibaccatum">nitidibaccatum</tp:taxon-name-part></tp:taxon-name></italic> and <italic><tp:taxon-name><tp:taxon-name-part taxon-name-part-type="genus" reg="Solanum">S.</tp:taxon-name-part> <tp:taxon-name-part taxon-name-part-type="species" reg="sarrachoides">sarrachoides</tp:taxon-name-part></tp:taxon-name></italic> were first discovered in Europe approximately at the same time (according to the specimens cited in <xref ref-type="bibr" rid="B105">Särkinen et al. 2018</xref>), in the late 19<sup>th</sup> (<italic><tp:taxon-name><tp:taxon-name-part taxon-name-part-type="genus" reg="Solanum">S.</tp:taxon-name-part> <tp:taxon-name-part taxon-name-part-type="species" reg="nitidibaccatum">nitidibaccatum</tp:taxon-name-part></tp:taxon-name></italic>) and early 20<sup>th</sup> centuries (<italic><tp:taxon-name><tp:taxon-name-part taxon-name-part-type="genus" reg="Solanum">S.</tp:taxon-name-part> <tp:taxon-name-part taxon-name-part-type="species" reg="sarrachoides">sarrachoides</tp:taxon-name-part></tp:taxon-name></italic>). Specimens with an accrescent calyx fully enveloping or even exceeding the fruits were seen by us, e.g., from Sweden (Blom 1936, K001150943) and the United Kingdom (Melville 1927, K001150934, K001150935; Hubbard et al. 1929, K001150930; Sandwith and Milne-Redhead 1945, K001150936–K001150938; Lousley 1954, K001150933; Dony 1955, K001150940). So far, no records of <italic><tp:taxon-name><tp:taxon-name-part taxon-name-part-type="genus" reg="Solanum">S.</tp:taxon-name-part> <tp:taxon-name-part taxon-name-part-type="species" reg="sarrachoides">sarrachoides</tp:taxon-name-part></tp:taxon-name></italic> are available from Eastern Europe.</p><p><italic><tp:taxon-name><tp:taxon-name-part taxon-name-part-type="genus" reg="Solanum">Solanum</tp:taxon-name-part> <tp:taxon-name-part taxon-name-part-type="species" reg="nitidibaccatum">nitidibaccatum</tp:taxon-name-part></tp:taxon-name></italic> is characterized by vigorous growth and an unusual branching pattern, which readily distinguishes it from the similar and common black-fruited weed <italic><tp:taxon-name><tp:taxon-name-part taxon-name-part-type="genus" reg="Solanum">S.</tp:taxon-name-part> <tp:taxon-name-part taxon-name-part-type="species" reg="nigrum">nigrum</tp:taxon-name-part></tp:taxon-name></italic> (<xref ref-type="bibr" rid="B13">Bosek 1989</xref>). When distinguished on the basis of vegetative characters, <italic><tp:taxon-name><tp:taxon-name-part taxon-name-part-type="genus" reg="Solanum">S.</tp:taxon-name-part> <tp:taxon-name-part taxon-name-part-type="species" reg="nitidibaccatum">nitidibaccatum</tp:taxon-name-part></tp:taxon-name></italic> was sometimes misidentified as <italic><tp:taxon-name><tp:taxon-name-part taxon-name-part-type="genus" reg="Solanum">S.</tp:taxon-name-part> <tp:taxon-name-part taxon-name-part-type="species" reg="villosum">villosum</tp:taxon-name-part></tp:taxon-name></italic> in floristic explorations, e.g., <xref ref-type="bibr" rid="B103">Sapronova and Safonov (2000)</xref>, <xref ref-type="bibr" rid="B87">Poluyanov (2005)</xref>, and <xref ref-type="bibr" rid="B63">Kravchenko (2024)</xref>.</p></tp:treatment-sec><tp:treatment-sec sec-type="Distribution"><title>Distribution.</title><p>Native to temperate South America; naturalized alien in Europe, North America, Australia, and New Zealand.</p><p><italic><tp:taxon-name><tp:taxon-name-part taxon-name-part-type="genus" reg="Solanum">Solanum</tp:taxon-name-part> <tp:taxon-name-part taxon-name-part-type="species" reg="nitidibaccatum">nitidibaccatum</tp:taxon-name-part></tp:taxon-name></italic> was unintentionally introduced to Germany at the end of the 19<sup>th</sup> century (<xref ref-type="bibr" rid="B77">Militzer 1964</xref>). In the early 20<sup>th</sup> century, it was also collected in several European countries, including Sweden, France, Germany, the Netherlands, and the United Kingdom (<xref ref-type="bibr" rid="B37">Hegi 1927</xref>; <xref ref-type="bibr" rid="B105">Särkinen et al. 2018</xref>). The majority of its collections in Europe date from the 1990s (<xref ref-type="bibr" rid="B105">Särkinen et al. 2018</xref>).</p><p>Outside Europe, <italic><tp:taxon-name><tp:taxon-name-part taxon-name-part-type="genus" reg="Solanum">S.</tp:taxon-name-part> <tp:taxon-name-part taxon-name-part-type="species" reg="nitidibaccatum">nitidibaccatum</tp:taxon-name-part></tp:taxon-name></italic> is widely distributed as an alien species in many parts of North America, temperate and subtropical Asia, and Australia (<xref ref-type="bibr" rid="B79">Mito and Uesugo 2004</xref>, as <italic><tp:taxon-name><tp:taxon-name-part taxon-name-part-type="genus" reg="Solanum">S.</tp:taxon-name-part> <tp:taxon-name-part taxon-name-part-type="species" reg="physalifolium">physalifolium</tp:taxon-name-part></tp:taxon-name></italic> var. <tp:taxon-name><tp:taxon-name-part taxon-name-part-type="genus" reg="Solanum"/><tp:taxon-name-part taxon-name-part-type="species">nitidibaccatum</tp:taxon-name-part></tp:taxon-name>; <xref ref-type="bibr" rid="B104">Särkinen and Knapp 2022</xref>; <xref ref-type="bibr" rid="B2">Amin et al. 2025</xref>). It has also recently been discovered in North Africa (Morocco: <xref ref-type="bibr" rid="B52">Khamar et al. 2024</xref>).</p><p>In Eastern Europe, the species was reported from Belarus (<xref ref-type="bibr" rid="B21">Dubovik et al. 2014</xref>) and Moldova (<xref ref-type="bibr" rid="B93">Puzyryov 2021a</xref> and references therein). In European Russia (Fig. <xref ref-type="fig" rid="F2">2B</xref>), <italic><tp:taxon-name><tp:taxon-name-part taxon-name-part-type="genus" reg="Solanum">S.</tp:taxon-name-part> <tp:taxon-name-part taxon-name-part-type="species" reg="nitidibaccatum">nitidibaccatum</tp:taxon-name-part></tp:taxon-name></italic> has been found in Bryansk Oblast (<xref ref-type="bibr" rid="B13">Bosek 1989</xref>), Chelyabinsk Oblast (<xref ref-type="bibr" rid="B23">Ebel et al. 2022</xref>, as <italic><tp:taxon-name><tp:taxon-name-part taxon-name-part-type="genus" reg="Solanum">S.</tp:taxon-name-part> <tp:taxon-name-part taxon-name-part-type="species" reg="physalifolium">physalifolium</tp:taxon-name-part></tp:taxon-name></italic>), Kirov Oblast (new record), Republic of Karelia (<xref ref-type="bibr" rid="B63">Kravchenko 2024</xref>, as <italic><tp:taxon-name><tp:taxon-name-part taxon-name-part-type="genus" reg="Solanum">S.</tp:taxon-name-part> <tp:taxon-name-part taxon-name-part-type="species" reg="villosum">villosum</tp:taxon-name-part></tp:taxon-name></italic>), Kursk Oblast (<xref ref-type="bibr" rid="B103">Sapronova and Safonov 2000</xref>, as <italic><tp:taxon-name><tp:taxon-name-part taxon-name-part-type="genus" reg="Solanum">S.</tp:taxon-name-part> <tp:taxon-name-part taxon-name-part-type="species" reg="villosum">villosum</tp:taxon-name-part></tp:taxon-name></italic>; <xref ref-type="bibr" rid="B72">Mayorov 2018</xref>, as <italic><tp:taxon-name><tp:taxon-name-part taxon-name-part-type="genus" reg="Solanum">S.</tp:taxon-name-part> <tp:taxon-name-part taxon-name-part-type="species" reg="physalifolium">physalifolium</tp:taxon-name-part></tp:taxon-name></italic>), Republic of Mordovia (<xref ref-type="bibr" rid="B113">Silaeva et al. 2016</xref>, as <italic><tp:taxon-name><tp:taxon-name-part taxon-name-part-type="genus" reg="Solanum">S.</tp:taxon-name-part> <tp:taxon-name-part taxon-name-part-type="species" reg="physalifolium">physalifolium</tp:taxon-name-part></tp:taxon-name></italic>), Moscow Oblast (<xref ref-type="bibr" rid="B73">Mayorov et al. 2012</xref>, <xref ref-type="bibr" rid="B74">2019</xref>, <xref ref-type="bibr" rid="B75">2020</xref>, as <italic><tp:taxon-name><tp:taxon-name-part taxon-name-part-type="genus" reg="Solanum">S.</tp:taxon-name-part> <tp:taxon-name-part taxon-name-part-type="species" reg="physalifolium">physalifolium</tp:taxon-name-part></tp:taxon-name></italic>), Leningrad Oblast (new record), Ryazan Oblast (<xref ref-type="bibr" rid="B72">Mayorov 2018</xref>, as <italic><tp:taxon-name><tp:taxon-name-part taxon-name-part-type="genus" reg="Solanum">S.</tp:taxon-name-part> <tp:taxon-name-part taxon-name-part-type="species" reg="physalifolium">physalifolium</tp:taxon-name-part></tp:taxon-name></italic>), Saratov Oblast (<xref ref-type="bibr" rid="B93">Puzyryov 2021a</xref>), Sverdlovsk Oblast (new record), Republic of Tatarstan (new record), and Udmurt Republic (<xref ref-type="bibr" rid="B44">Ilminskikh et al. 1998</xref>; <xref ref-type="bibr" rid="B91">Puzyryov 2006</xref>, <xref ref-type="bibr" rid="B92">2009</xref>, <xref ref-type="bibr" rid="B93">2021a</xref>, <xref ref-type="bibr" rid="B95">2025</xref>; <xref ref-type="bibr" rid="B4">Baranova and Puzyryov 2012</xref>). In the North Caucasus (Fig. <xref ref-type="fig" rid="F2">2B</xref>), <italic><tp:taxon-name><tp:taxon-name-part taxon-name-part-type="genus" reg="Solanum">S.</tp:taxon-name-part> <tp:taxon-name-part taxon-name-part-type="species" reg="nitidibaccatum">nitidibaccatum</tp:taxon-name-part></tp:taxon-name></italic> was first recorded from the Karachay-Cherkess Republic (<xref ref-type="bibr" rid="B93">Puzyryov 2021a</xref>) and later from the Kabardino-Balkarian Republic and the Republic of North Ossetia–Alania (new records).</p><p>In Russia, <italic><tp:taxon-name><tp:taxon-name-part taxon-name-part-type="genus" reg="Solanum">Solanum</tp:taxon-name-part> <tp:taxon-name-part taxon-name-part-type="species" reg="nitidibaccatum">nitidibaccatum</tp:taxon-name-part></tp:taxon-name></italic> was first discovered in Bryansk Oblast in 1987 (<xref ref-type="bibr" rid="B13">Bosek 1989</xref>) and shortly thereafter in many other administrative units. It is largely found in forest-steppe and steppe zones of European Russia but also occasionally occurs farther north, up to Karelia. In the North Caucasus, the species is found in foothills and uplands with adequate precipitation.</p><p>Perhaps the most abundant observations of <italic><tp:taxon-name><tp:taxon-name-part taxon-name-part-type="genus" reg="Solanum">S.</tp:taxon-name-part> <tp:taxon-name-part taxon-name-part-type="species" reg="nitidibaccatum">nitidibaccatum</tp:taxon-name-part></tp:taxon-name></italic> originate from the Udmurt Republic, where the species has been repeatedly found, often in large quantities, on cultivated and waste lands, in ruderal places, and along roadsides (reviewed by <xref ref-type="bibr" rid="B93">Puzyryov 2021a</xref>).</p><p>In Leningrad Oblast, this species was first found only in 2014–2015 on Gogland Island in the eastern Gulf of Finland (new record). Its previous report from this administrative territory (<xref ref-type="bibr" rid="B99">Saarisalo-Taubert 1967</xref>) is erroneous. That record was based on a specimen (Viipuri [now Vyborg town], 1907, <italic>L. Oesch s.n</italic>. TUR – image!) corresponding to <italic><tp:taxon-name><tp:taxon-name-part taxon-name-part-type="genus" reg="Solanum">S.</tp:taxon-name-part> <tp:taxon-name-part taxon-name-part-type="species" reg="nigrum">nigrum</tp:taxon-name-part></tp:taxon-name></italic>, more densely covered with trichomes and with clearly longer anthers (at least 2 mm long).</p><p>A putative first observation of <italic><tp:taxon-name><tp:taxon-name-part taxon-name-part-type="genus" reg="Solanum">S.</tp:taxon-name-part> <tp:taxon-name-part taxon-name-part-type="species" reg="nitidibaccatum">nitidibaccatum</tp:taxon-name-part></tp:taxon-name></italic> near Moscow (Lytkarino township) was made by M. Nuraliev, and a photograph documenting this record was reproduced by <xref ref-type="bibr" rid="B75">Mayorov et al. (2020</xref>, as <italic><tp:taxon-name><tp:taxon-name-part taxon-name-part-type="genus" reg="Solanum">S.</tp:taxon-name-part> <tp:taxon-name-part taxon-name-part-type="species" reg="physalifolium">physalifolium</tp:taxon-name-part></tp:taxon-name></italic>). The voucher for another record [Moscow City, Verkhnyaya Khokhlovka St., lawn, one individual, 18 August 2015, <italic>V. Bochkin</italic>, MHA] cited by <xref ref-type="bibr" rid="B74">Mayorov et al. (2019)</xref> has not been found in the herbarium. Our record is therefore the first specimen-documented record of <italic><tp:taxon-name><tp:taxon-name-part taxon-name-part-type="genus" reg="Solanum">S.</tp:taxon-name-part> <tp:taxon-name-part taxon-name-part-type="species" reg="nitidibaccatum">nitidibaccatum</tp:taxon-name-part></tp:taxon-name></italic> for Moscow City and Moscow Oblast as a whole.</p><p><xref ref-type="bibr" rid="B93">Puzyryov (2021a)</xref> speculated that <italic><tp:taxon-name><tp:taxon-name-part taxon-name-part-type="genus" reg="Solanum">S.</tp:taxon-name-part> <tp:taxon-name-part taxon-name-part-type="species" reg="nitidibaccatum">nitidibaccatum</tp:taxon-name-part></tp:taxon-name></italic> may already have occurred in territories adjacent to the Udmurt Republic, e.g., the Republic of Tatarstan, Kirov Oblast, and Sverdlovsk Oblast. We confirm the occurrence of the species in these territories on the basis of documented observations available on iNaturalist.</p></tp:treatment-sec><tp:treatment-sec sec-type="Ecology"><title>Ecology.</title><p>Waste and disturbed ground, cultivated land (fields, commercial and kitchen gardens, flower gardens), roadsides, lawns, and spreading to disturbed natural grasslands.</p></tp:treatment-sec><tp:treatment-sec sec-type="Residence status"><title>Residence status.</title><p>The residence status of this species is variable throughout Europe. In Germany, it seems to have naturalized by the mid-20<sup>th</sup> century (<xref ref-type="bibr" rid="B77">Militzer 1964</xref>). The same status has been recently reported from Belgium (<xref ref-type="bibr" rid="B135">Verloove 2006</xref>, as <italic><tp:taxon-name><tp:taxon-name-part taxon-name-part-type="genus" reg="Solanum">S.</tp:taxon-name-part> <tp:taxon-name-part taxon-name-part-type="species" reg="physalifolium">physalifolium</tp:taxon-name-part></tp:taxon-name></italic>) and Italy (<xref ref-type="bibr" rid="B30">Galasso et al. 2018a</xref>, as <italic><tp:taxon-name><tp:taxon-name-part taxon-name-part-type="genus" reg="Solanum">S.</tp:taxon-name-part> <tp:taxon-name-part taxon-name-part-type="species" reg="physalifolium">physalifolium</tp:taxon-name-part></tp:taxon-name></italic>; <xref ref-type="bibr" rid="B32">Galasso et al. 2024</xref>), but the species appears to be a rare casual alien in Albania (<xref ref-type="bibr" rid="B6">Barina et al. 2014</xref>, as <italic><tp:taxon-name><tp:taxon-name-part taxon-name-part-type="genus" reg="Solanum">S.</tp:taxon-name-part> <tp:taxon-name-part taxon-name-part-type="species" reg="physalifolium">physalifolium</tp:taxon-name-part></tp:taxon-name></italic>).</p><p>Collections from numerous regions may confirm the species’ naturalization in European Russia and the North Caucasus, especially in the Udmurt Republic, where extensive weedy populations have been found (<xref ref-type="bibr" rid="B76">Melnikov 2011</xref>, as <italic><tp:taxon-name><tp:taxon-name-part taxon-name-part-type="genus" reg="Solanum">S.</tp:taxon-name-part> <tp:taxon-name-part taxon-name-part-type="species" reg="physalifolium">physalifolium</tp:taxon-name-part></tp:taxon-name></italic>; <xref ref-type="bibr" rid="B93">Puzyryov 2021a</xref>). Similar observations were obtained from the South Ural and South Siberia, where the species spreads actively (<xref ref-type="bibr" rid="B23">Ebel et al. 2022</xref>, with references therein; <xref ref-type="bibr" rid="B16">Chepinoga et al. 2024</xref>). On the other hand, the species is recorded as clearly casual (present as single individuals along roadsides and on waste ground) in other regions, e.g., the Republic of Karelia, the Moscow Region, and the Republic of Tatarstan.</p></tp:treatment-sec><tp:treatment-sec sec-type="Pathways of introduction"><title>Pathways of introduction.</title><p>Transport – Contaminant: seed contaminant.</p><p><xref ref-type="bibr" rid="B93">Puzyryov (2021a)</xref> inferred from the species’ occurrence in cornfields that it likely originated as a grain contaminant of North American origin in the Udmurt Republic (in the 1990s, Russia actively imported grain from North America). This appears to be its major introduction pathway in Russia. Nevertheless, many recent records from various areas were made in ruderal habitats, e.g., roadsides, lawns, and disturbed grassy landscapes, but its presence in cultivated areas, especially in potato fields (Vershinin and Kuzmin in <xref ref-type="bibr" rid="B81">Nobis et al. 2020</xref>), is also notable.</p><p>Further local dispersal of the species is observed with agricultural transport and along roadsides (<xref ref-type="bibr" rid="B95">Puzyryov 2025</xref>).</p></tp:treatment-sec><tp:treatment-sec><!--Section generated to contain objects referenced in tp:taxon-treatment.--><fig id="F2" position="float" orientation="portrait"><object-id xmlns:xlink="http://www.w3.org/1999/xlink" content-type="doi" xlink:type="simple">10.3897/phytokeys.270.169902.figure2</object-id><object-id xmlns:xlink="http://www.w3.org/1999/xlink" content-type="arpha" xlink:type="simple">48342AC6-229A-57B0-9BB2-F7CFF87B8B9D</object-id><label>Figure 2.</label><caption><p>Records of <italic><tp:taxon-name><tp:taxon-name-part taxon-name-part-type="genus" reg="Solanum">Solanum</tp:taxon-name-part></tp:taxon-name></italic> species in European Russia: <bold>A</bold>. <italic><tp:taxon-name><tp:taxon-name-part taxon-name-part-type="genus" reg="Solanum">Solanum</tp:taxon-name-part> <tp:taxon-name-part taxon-name-part-type="species" reg="emulans">emulans</tp:taxon-name-part></tp:taxon-name></italic>; <bold>B</bold>. <italic><tp:taxon-name><tp:taxon-name-part taxon-name-part-type="genus" reg="Solanum">S.</tp:taxon-name-part> <tp:taxon-name-part taxon-name-part-type="species" reg="nitidibaccatum">nitidibaccatum</tp:taxon-name-part></tp:taxon-name></italic>; <bold>C</bold>. <italic><tp:taxon-name><tp:taxon-name-part taxon-name-part-type="genus" reg="Solanum">S.</tp:taxon-name-part> <tp:taxon-name-part taxon-name-part-type="species" reg="scabrum">scabrum</tp:taxon-name-part></tp:taxon-name></italic>; <bold>D</bold>. <italic><tp:taxon-name><tp:taxon-name-part taxon-name-part-type="genus" reg="Solanum">S.</tp:taxon-name-part> <tp:taxon-name-part taxon-name-part-type="species" reg="triflorum">triflorum</tp:taxon-name-part></tp:taxon-name></italic>. Squares denote field observations and images seen for <italic><tp:taxon-name><tp:taxon-name-part taxon-name-part-type="genus" reg="Solanum">S.</tp:taxon-name-part> <tp:taxon-name-part taxon-name-part-type="species" reg="scabrum">scabrum</tp:taxon-name-part></tp:taxon-name></italic> in the Lower Volga Region.</p></caption><graphic xmlns:xlink="http://www.w3.org/1999/xlink" xlink:href="phytokeys-270-235_article-169902__-g002.jpg" id="oo_1532631.jpg" position="float" orientation="portrait" xlink:type="simple"><uri content-type="original_file" xlink:type="simple">https://binary.pensoft.net/fig/1532631</uri></graphic></fig></tp:treatment-sec><ref-list><ref id="B26"><mixed-citation xmlns:xlink="http://www.w3.org/1999/xlink" xlink:type="simple">Edmonds JM (1986) Biosystematics of <italic><tp:taxon-name><tp:taxon-name-part taxon-name-part-type="genus">Solanum</tp:taxon-name-part> <tp:taxon-name-part taxon-name-part-type="species">sarrachoides</tp:taxon-name-part></tp:taxon-name></italic> Sendtner and <italic><tp:taxon-name><tp:taxon-name-part taxon-name-part-type="genus">S.</tp:taxon-name-part> <tp:taxon-name-part taxon-name-part-type="species">physalifolium</tp:taxon-name-part></tp:taxon-name></italic> Rusby (<italic><tp:taxon-name><tp:taxon-name-part taxon-name-part-type="genus">S.</tp:taxon-name-part> <tp:taxon-name-part taxon-name-part-type="species">nitidibaccatum</tp:taxon-name-part></tp:taxon-name></italic> Bitter). Botanical Journal of the Linnean Society 92(1): 1–38. <ext-link xlink:href="10.1111/j.1095-8339.1986.tb01425.x" ext-link-type="doi" xlink:type="simple">https://doi.org/10.1111/j.1095-8339.1986.tb01425.x</ext-link></mixed-citation></ref><ref id="B76"><mixed-citation xmlns:xlink="http://www.w3.org/1999/xlink" xlink:type="simple">Melnikov DG (2011) New floristic findings of native and adventive species in Udmurtia. Vestnik Udmurtskogo Universiteta, ser. biol. 3: 142–146. [In Russian]</mixed-citation></ref><ref id="B115"><mixed-citation xmlns:xlink="http://www.w3.org/1999/xlink" xlink:type="simple">Sobrino Vesperinas E, Sanz Elorza M (2012) <italic><tp:taxon-name><tp:taxon-name-part taxon-name-part-type="genus">Solanum</tp:taxon-name-part></tp:taxon-name></italic>. In: Talavera S, Andrés C, Arista M, Fernández Piedra MP, Gallego MJ, Ortiz PL, Romero Zarco C, Salgueiro FJ, Silvestre S, Quintanar A (Eds) Flora Iberica, Vol. 11, <tp:taxon-name><tp:taxon-name-part taxon-name-part-type="family">Gentianaceae</tp:taxon-name-part></tp:taxon-name>–<tp:taxon-name><tp:taxon-name-part taxon-name-part-type="family">Boraginaceae</tp:taxon-name-part></tp:taxon-name>. Real Jardín Botánico, CSIC, Madrid, 166–195.</mixed-citation></ref><ref id="B30"><mixed-citation xmlns:xlink="http://www.w3.org/1999/xlink" xlink:type="simple">Galasso G, Conti F, Peruzzi L, Ardenghi NMG, Banfi E, Celesti-Grapow L, Albano A, Alessandrini A, Bacchetta G, Ballelli S, Bandini Mazzanti M, Barberis G, Bernardo L, Blasi C, Bouvet D, Bovio M, Cecchi L, Del Guacchio E, Domina G, Fascetti S, Gallo L, Gubellini L, Guiggi A, Iamonico D, Iberite M, Jiménez-Mejías P, Lattanzi E, Marchetti D, Martinetto E, Masin RR, Medagli P, Passalacqua NG, Peccenini S, Pennesi R, Pierini B, Podda L, Poldini L, Prosser F, Raimondo FM, Roma-Marzio F, Rosati L, Santangelo A, Scoppola A, Scortegagna S, Selvaggi A, Selvi F, Soldano A, Stinca A, Wagensommer RP, Wilhalm T, Bartolucci F (2018a) An updated checklist of the vascular flora alien to Italy. Plant Biosystems 152(3): 556–592. <ext-link xlink:href="10.1080/11263504.2018.1441197" ext-link-type="doi" xlink:type="simple">https://doi.org/10.1080/11263504.2018.1441197</ext-link></mixed-citation></ref><ref id="B72"><mixed-citation xmlns:xlink="http://www.w3.org/1999/xlink" xlink:type="simple">Mayorov SR (2018) New alien plant species for the Central Russia. Bulletin of Moscow Society of Naturalists, biological series 123: 65–70. [In Russian]</mixed-citation></ref><ref id="B74"><mixed-citation xmlns:xlink="http://www.w3.org/1999/xlink" xlink:type="simple">Mayorov SR, Alexeev YuE, Bochkin VD, Nasimovich YuA, Teplov KYu, Scherbakov AV (2019) New data on the Moscow Oblast flora. Bulletin of Moscow Society of Naturalists, biological series 124: 44–48. [In Russian]</mixed-citation></ref><ref id="B75"><mixed-citation xmlns:xlink="http://www.w3.org/1999/xlink" xlink:type="simple">Mayorov SR, Alexeev YE, Bochkin VD, Nasimovich YA, Scherbakov AV (2020) Alien flora of Moscow Oblast: composition, origin, and vectors of formation. KMK Press, Moscow, 576 pp. [In Russian]</mixed-citation></ref><ref id="B23"><mixed-citation xmlns:xlink="http://www.w3.org/1999/xlink" xlink:type="simple">Ebel AL, Ebel TV, Zykova EY, Mikhailova SI (2022) Floristic findings in the Western Siberia and the Southern Ural. Turczaninowia 25(3): 207–216. [In Russian] <ext-link xlink:href="10.14258/turczaninowia.25.3.19" ext-link-type="doi" xlink:type="simple">https://doi.org/10.14258/turczaninowia.25.3.19</ext-link></mixed-citation></ref><ref id="B51"><mixed-citation xmlns:xlink="http://www.w3.org/1999/xlink" xlink:type="simple">Karlsson T (1998) Förteckning över svenska kärlväxter. Svensk Botanisk Tidskrift 91(5): 241–560. [The vascular plants of Sweden – a checklist]</mixed-citation></ref><ref id="B79"><mixed-citation xmlns:xlink="http://www.w3.org/1999/xlink" xlink:type="simple">Mito T, Uesugo T (2004) Invasive alien species in Japan: The status quo and the new regulation for prevention of their adverse effects. Global Environmental Research 8(2): 171–191.</mixed-citation></ref><ref id="B135"><mixed-citation xmlns:xlink="http://www.w3.org/1999/xlink" xlink:type="simple">Verloove F (2006) Catalogue of neophytes in Belgium (1800–2005). Scripta Botanica Belgica 39: 1–89.</mixed-citation></ref><ref id="B59"><mixed-citation xmlns:xlink="http://www.w3.org/1999/xlink" xlink:type="simple">Knapp S, Chiarini F, Cantero JJ, Barboza GE (2020) The Morelloid clade of <italic><tp:taxon-name><tp:taxon-name-part taxon-name-part-type="genus">Solanum</tp:taxon-name-part></tp:taxon-name></italic> L. (<tp:taxon-name><tp:taxon-name-part taxon-name-part-type="family">Solanaceae</tp:taxon-name-part></tp:taxon-name>) in Argentina: Nomenclatural changes, three new species and an updated key to all taxa. PhytoKeys 164: 33–66. <ext-link xlink:href="10.3897/phytokeys.164.54504" ext-link-type="doi" xlink:type="simple">https://doi.org/10.3897/phytokeys.164.54504</ext-link></mixed-citation></ref><ref id="B105"><mixed-citation xmlns:xlink="http://www.w3.org/1999/xlink" xlink:type="simple">Särkinen T, Poczai P, Barboza GE, Van Der Weerden GM, Baden M, Knapp S (2018) A revision of the Old World Black Nightshades (Morelloid clade of <italic><tp:taxon-name><tp:taxon-name-part taxon-name-part-type="genus">Solanum</tp:taxon-name-part></tp:taxon-name></italic> L., <tp:taxon-name><tp:taxon-name-part taxon-name-part-type="family">Solanaceae</tp:taxon-name-part></tp:taxon-name>). PhytoKeys 106: 1–223. <ext-link xlink:href="10.3897/phytokeys.106.21991" ext-link-type="doi" xlink:type="simple">https://doi.org/10.3897/phytokeys.106.21991</ext-link></mixed-citation></ref><ref id="B31"><mixed-citation xmlns:xlink="http://www.w3.org/1999/xlink" xlink:type="simple">Galasso G, Domina G, Alessandrini A, Ardenghi NMG, Bacchetta G, Ballelli S, Bartolucci F, Brundu G, Buono S, Busnardo G, Calvia G, Capece P, D’Antraccoli M, Di Nuzzo L, Fanfarillo E, Ferretti G, Guarino R, Iamonico D, Iberite M, Latini M, Lazzaro L, Lonati M, Lozano V, Magrini S, Mei G, Mereu G, Moro A, Mugnai M, Nicolella G, Nimis PL, Olivieri H, Pennesi R, Peruzzi L, Podda L, Probo M, Prosser F, Ravetto Enri S, Roma-Marzio F, Ruggero A, Scafidi F, Stinca A, Nepi C (2018b) Notulae to the Italian alien vascular flora: 6. Italian Botanist 6: 65–90. <ext-link xlink:href="10.3897/italianbotanist.6.30560" ext-link-type="doi" xlink:type="simple">https://doi.org/10.3897/italianbotanist.6.30560</ext-link></mixed-citation></ref><ref id="B32"><mixed-citation xmlns:xlink="http://www.w3.org/1999/xlink" xlink:type="simple">Galasso G, Conti F, Peruzzi L, Alessandrini A, Ardenghi NMG, Bacchetta G, Banfi E, Barberis G, Bernardo L, Bouvet D, Bovio M, Castello M, Cecchi L, Del Guacchio E, Domina G, Fascetti S, Gallo L, Guarino R, Gubellini L, Guiggi A, Hofmann N, Iberite M, Jiménez-Mejías P, Longo D, Marchetti D, Martini F, Masin RR, Medagli P, Musarella CM, Peccenini S, Podda L, Prosser F, Roma-Marzio F, Rosati L, Santangelo A, Scoppola A, Selvaggi A, Selvi F, Soldano A, Stinca A, Wagensommer RP, Wilhalm T, Bartolucci F (2024) A second update to the checklist of the vascular flora alien to Italy. Plant Biosystems 158(2): 297–340. <ext-link xlink:href="10.1080/11263504.2024.2320129" ext-link-type="doi" xlink:type="simple">https://doi.org/10.1080/11263504.2024.2320129</ext-link></mixed-citation></ref><ref id="B65"><mixed-citation xmlns:xlink="http://www.w3.org/1999/xlink" xlink:type="simple">Laorga S (1983) Datos florísticos sobre la comarca de La Sagra (Toledo, España). III. Lazaroa 5: 321–323.</mixed-citation></ref><ref id="B34"><mixed-citation xmlns:xlink="http://www.w3.org/1999/xlink" xlink:type="simple">Giráldez X (1986) Contribucion al conocimiento de la flora Zamorana. II. Lagascalia 14: 25–34.</mixed-citation></ref><ref id="B66"><mixed-citation xmlns:xlink="http://www.w3.org/1999/xlink" xlink:type="simple">Lepschi BJ (1996) <italic><tp:taxon-name><tp:taxon-name-part taxon-name-part-type="genus">Solanum</tp:taxon-name-part> <tp:taxon-name-part taxon-name-part-type="species">sarrachoides</tp:taxon-name-part></tp:taxon-name></italic> Sendn. – a new alien <italic><tp:taxon-name><tp:taxon-name-part taxon-name-part-type="genus">Solanum</tp:taxon-name-part></tp:taxon-name></italic> in Australia. Journal of the Adelaide Botanic Gardens 17: 157–159.</mixed-citation></ref><ref id="B24"><mixed-citation xmlns:xlink="http://www.w3.org/1999/xlink" xlink:type="simple">Edmonds JM (1972) A synopsis of the taxonomy of <italic><tp:taxon-name><tp:taxon-name-part taxon-name-part-type="genus">Solanum</tp:taxon-name-part></tp:taxon-name></italic> sect. <tp:taxon-name><tp:taxon-name-part taxon-name-part-type="genus">Solanum</tp:taxon-name-part> (<tp:taxon-name-part taxon-name-part-type="subgenus">Maurella</tp:taxon-name-part>)</tp:taxon-name> in South America. Kew Bulletin 27(1): 95–114. <ext-link xlink:href="10.2307/4117874" ext-link-type="doi" xlink:type="simple">https://doi.org/10.2307/4117874</ext-link></mixed-citation></ref><ref id="B13"><mixed-citation xmlns:xlink="http://www.w3.org/1999/xlink" xlink:type="simple">Bosek PZ (1989) <italic><tp:taxon-name><tp:taxon-name-part taxon-name-part-type="genus">Solanum</tp:taxon-name-part> <tp:taxon-name-part taxon-name-part-type="species">nitidibaccatum</tp:taxon-name-part></tp:taxon-name></italic> Bitter, a new species in the flora of USSR. Novosti Sistematiki Vysshikh Rastenii 26: 150–151. [In Russian] <ext-link xlink:href="10.31111/nsnr/1989.26.150" ext-link-type="doi" xlink:type="simple">https://doi.org/10.31111/nsnr/1989.26.150</ext-link></mixed-citation></ref><ref id="B103"><mixed-citation xmlns:xlink="http://www.w3.org/1999/xlink" xlink:type="simple">Sapronova SG, Safonov GE (2000) Floristic records in Kursk Region. Botanicheskii Zhurnal 85(10): 112–115. [In Russian]</mixed-citation></ref><ref id="B87"><mixed-citation xmlns:xlink="http://www.w3.org/1999/xlink" xlink:type="simple">Poluyanov AV (2005) Flora of Kursk Oblast. Kursk State University, Kursk, 264 pp. [In Russian]</mixed-citation></ref><ref id="B63"><mixed-citation xmlns:xlink="http://www.w3.org/1999/xlink" xlink:type="simple">Kravchenko AV (2024) Alien vascular plant species new for the Republic of Karelia. Botanicheskii Zhurnal 109(3): 293–296. <ext-link xlink:href="10.31857/S0006813624030066" ext-link-type="doi" xlink:type="simple">https://doi.org/10.31857/S0006813624030066</ext-link> [In Russian]</mixed-citation></ref><ref id="B77"><mixed-citation xmlns:xlink="http://www.w3.org/1999/xlink" xlink:type="simple">Militzer M (1964) <italic><tp:taxon-name><tp:taxon-name-part taxon-name-part-type="genus">Solanum</tp:taxon-name-part> <tp:taxon-name-part taxon-name-part-type="species">nitidibaccatum</tp:taxon-name-part></tp:taxon-name></italic> Bitter, der Argentinische Nachtschatten – Irrgast und Neubürger. Wissenschaftliche Zeitschrift der Martin-Luther-Universität Halle 13(9): 663–664.</mixed-citation></ref><ref id="B37"><mixed-citation xmlns:xlink="http://www.w3.org/1999/xlink" xlink:type="simple">Hegi G (1927) Illustrierte Flora von Mittel-Europa, Vol. 5(4). Lehmanns Verlag, München.</mixed-citation></ref><ref id="B104"><mixed-citation xmlns:xlink="http://www.w3.org/1999/xlink" xlink:type="simple">Särkinen T, Knapp S (2022) Proposal to conserve the name <italic><tp:taxon-name><tp:taxon-name-part taxon-name-part-type="genus">Solanum</tp:taxon-name-part> <tp:taxon-name-part taxon-name-part-type="species">nitidibaccatum</tp:taxon-name-part></tp:taxon-name></italic> against <italic><tp:taxon-name><tp:taxon-name-part taxon-name-part-type="genus">S.</tp:taxon-name-part> <tp:taxon-name-part taxon-name-part-type="species">stylesianum</tp:taxon-name-part></tp:taxon-name></italic> and <italic><tp:taxon-name><tp:taxon-name-part taxon-name-part-type="genus">Bosleria</tp:taxon-name-part> <tp:taxon-name-part taxon-name-part-type="species">nevadensis</tp:taxon-name-part></tp:taxon-name></italic> (<tp:taxon-name><tp:taxon-name-part taxon-name-part-type="family">Solanaceae</tp:taxon-name-part></tp:taxon-name>). Taxon 71(5): 1125–1126. <ext-link xlink:href="10.1002/tax.12815" ext-link-type="doi" xlink:type="simple">https://doi.org/10.1002/tax.12815</ext-link></mixed-citation></ref><ref id="B2"><mixed-citation xmlns:xlink="http://www.w3.org/1999/xlink" xlink:type="simple">Amin R, Sultan A, Khan A, Akhtar N, Shah SA, Rashid M, Khan R, Erum S (2025) Additions to Flora of Pakistan: Five new records in the genera <italic><tp:taxon-name><tp:taxon-name-part taxon-name-part-type="genus">Lepidium</tp:taxon-name-part></tp:taxon-name></italic>, <italic><tp:taxon-name><tp:taxon-name-part taxon-name-part-type="genus">Shangwua</tp:taxon-name-part></tp:taxon-name></italic> and <italic><tp:taxon-name><tp:taxon-name-part taxon-name-part-type="genus">Solanum</tp:taxon-name-part></tp:taxon-name></italic> from Swat, Malakand, Dir and Chitral districts. Pakistan Journal of Botany 57(3): 1–5. <ext-link xlink:href="10.30848/PJB2025-3(6)" ext-link-type="doi" xlink:type="simple">https://doi.org/10.30848/PJB2025-3(6)</ext-link></mixed-citation></ref><ref id="B52"><mixed-citation xmlns:xlink="http://www.w3.org/1999/xlink" xlink:type="simple">Khamar H, Dallahi Y, Homrani Bakali A (2024) New records of three alien <italic><tp:taxon-name><tp:taxon-name-part taxon-name-part-type="genus">Solanum</tp:taxon-name-part></tp:taxon-name></italic> species in Morocco. Check List 20(2): 544–552. <ext-link xlink:href="10.15560/20.2.544" ext-link-type="doi" xlink:type="simple">https://doi.org/10.15560/20.2.544</ext-link></mixed-citation></ref><ref id="B21"><mixed-citation xmlns:xlink="http://www.w3.org/1999/xlink" xlink:type="simple">Dubovik DV, Skuratovich AN, Tretiakov DI (2014) Records of vascular plants new to Belorussia or its regions. Botanika (Minsk) 43: 3–18. [In Russian]</mixed-citation></ref><ref id="B93"><mixed-citation xmlns:xlink="http://www.w3.org/1999/xlink" xlink:type="simple">Puzyryov AN (2021a) On the occurrence of <italic><tp:taxon-name><tp:taxon-name-part taxon-name-part-type="genus">Solanum</tp:taxon-name-part> <tp:taxon-name-part taxon-name-part-type="species">nitidibaccatum</tp:taxon-name-part></tp:taxon-name></italic> Bitter and <italic><tp:taxon-name><tp:taxon-name-part taxon-name-part-type="genus">Solanum</tp:taxon-name-part> <tp:taxon-name-part taxon-name-part-type="hybrid-sign">×</tp:taxon-name-part> <tp:taxon-name-part taxon-name-part-type="species">procurrens</tp:taxon-name-part></tp:taxon-name></italic> A.C.Leslie in the Udmurt Republic. Vestnik Udmurtskogo Universiteta, ser. biol. 31(1): 35–45. [In Russian] <ext-link xlink:href="10.35634/2412-9518-2021-31-1-35-45" ext-link-type="doi" xlink:type="simple">https://doi.org/10.35634/2412-9518-2021-31-1-35-45</ext-link></mixed-citation></ref><ref id="B113"><mixed-citation xmlns:xlink="http://www.w3.org/1999/xlink" xlink:type="simple">Silaeva TB, Ageeva AM, Ivashina AA, Khapugin AA, Tokarev DV, Vargot EV (2016) Floristic records in the north-west of the Volga Upland. Bulletin of Moscow Society of Naturalists, biological series 121(3): 63–66. [In Russian]</mixed-citation></ref><ref id="B73"><mixed-citation xmlns:xlink="http://www.w3.org/1999/xlink" xlink:type="simple">Mayorov SR, Bochkin VD, Nasimovich YA, Scherbakov AV (2012) Alien flora of Moscow and Moscow Oblast. KMK Press, Moscow, 412 pp. [In Russian]</mixed-citation></ref><ref id="B44"><mixed-citation xmlns:xlink="http://www.w3.org/1999/xlink" xlink:type="simple">Ilminskikh NG, Baranova OG, Pyzyryov AN (1998) Synopsis of the flora of Izhevsk Town and its vicinities. In: Podsizertsev VM (ed.) Priroda Izhevska i ego okrestnostei [Nature of Izhevsk and its vicinities]. Udmurtia Publishers, Izhevsk, 81–169. [In Russian]</mixed-citation></ref><ref id="B91"><mixed-citation xmlns:xlink="http://www.w3.org/1999/xlink" xlink:type="simple">Puzyryov AN (2006) Records of adventive plant species along highways of the Udmurt Republic. Vestnik Udmurtskogo Universiteta, ser. biol. 16(10): 25–36. [In Russian]</mixed-citation></ref><ref id="B92"><mixed-citation xmlns:xlink="http://www.w3.org/1999/xlink" xlink:type="simple">Puzyryov AN (2009) The second addition to the adventive flora of highways of the Udmurt Republic. Vestnik Udmurtskogo Universiteta, ser. biol. 19(2): 61–68. [In Russian]</mixed-citation></ref><ref id="B95"><mixed-citation xmlns:xlink="http://www.w3.org/1999/xlink" xlink:type="simple">Puzyryov AN (2025) The fourth addition to the adventive flora of highways of the Udmurt Republic. Vestnik Udmurtskogo Universiteta, ser. biol. 35(1): 14–24. [In Russian] <ext-link xlink:href="10.35634/2412-9518-2025-35-1-14-24" ext-link-type="doi" xlink:type="simple">https://doi.org/10.35634/2412-9518-2025-35-1-14-24</ext-link></mixed-citation></ref><ref id="B4"><mixed-citation xmlns:xlink="http://www.w3.org/1999/xlink" xlink:type="simple">Baranova OG, Puzyryov AN (2012) Konspekt flory Udmurtskoy Respubliki (sosudistye rasteniya) [Conspectus of flora of Udmurt Republic: vascular plants]. Institut Komputernikh Issledovanii, Moscow &amp; Izhevsk, 212 pp. [In Russian]</mixed-citation></ref><ref id="B99"><mixed-citation xmlns:xlink="http://www.w3.org/1999/xlink" xlink:type="simple">Saarisalo-Taubert A (1967) Adventive <italic><tp:taxon-name><tp:taxon-name-part taxon-name-part-type="genus">Solanum</tp:taxon-name-part></tp:taxon-name></italic> species of the group Morella in Eastern Fennoscandia. Annales Botanici Fennici 4(1): 87–94.</mixed-citation></ref><ref id="B6"><mixed-citation xmlns:xlink="http://www.w3.org/1999/xlink" xlink:type="simple">Barina Z, Rakaj M, Somogyi G, Erős‐Honti Z, Pifkó D (2014) The alien flora of Albania: History, current status and future trends. Weed Research 54(2): 196–215. <ext-link xlink:href="10.1111/wre.12061" ext-link-type="doi" xlink:type="simple">https://doi.org/10.1111/wre.12061</ext-link></mixed-citation></ref><ref id="B16"><mixed-citation xmlns:xlink="http://www.w3.org/1999/xlink" xlink:type="simple">Chepinoga VV, Barkalov VY, Ebel AL, Knyazev MS, Baikov KS, Bobrov AA, Chkalov AV, Doronkin VM, Efimov PG, Friesen NV, German DA, Gontcharov AA, Grabovskaya-Borodina AE, Gureyeva II, Ivanenko YA, Kechaykin AA, Korobkov AA, Korolyuk EA, Kosachev PA, Kupriyanov AN, Luferov AN, Melnikov DG, Mikhailova MA, Nikiforova OD, Orlova LV, Ovchinnikova SV, Pinzhenina EA, Poliakova TA, Shekhovstsova IN, Troshkina VI, Tupitsyna NN, Vasjukov VM, Vlasova NV, Verkhozina AV, Anenkhonov OA, Efremov AN, Glazunov VA, Khoreva MG, Kiseleva TI, Krestov PV, Kryukova MV, Kuzmin IV, Lashchinskiy NN, Pospelov IN, Pospelova EB, Zolotareva NV, Sennikov AN (2024) Checklist of vascular plants of Asian Russia. Botanica Pacifica : Journal of Plant Science and Conservation 13(spec. issue): 3–310. <ext-link xlink:href="10.17581/bp.2024.13S01" ext-link-type="doi" xlink:type="simple">https://doi.org/10.17581/bp.2024.13S01</ext-link></mixed-citation></ref><ref id="B81"><mixed-citation xmlns:xlink="http://www.w3.org/1999/xlink" xlink:type="simple">Nobis M, Marciniuk J, Marciniuk P, Wolanin M, Király G, Nowak A, Paszko B, Klichowska E, Moreno-Moral G, Piwowarczyk R, Sánchez-Pedraja Ó, Wróbel A, Egorova IN, Jun PE, Krivenko DA, Kuzmin IV, Lazkov GA, Mei G, Nobis A, Olonova MV, Soreng RJ, Stinca A, Vasjukov VM, Vershinin NA (2020) Contribution to the flora of Asian and European countries: New national and regional vascular plant records, 9. Turkish Journal of Botany 44(4): 455–480. <ext-link xlink:href="10.3906/bot-1908-41" ext-link-type="doi" xlink:type="simple">https://doi.org/10.3906/bot-1908-41</ext-link></mixed-citation></ref></ref-list></tp:taxon-treatment>
