# Supplementary material for: Taxonomic revision of the neophyte nightshades (Solanum, Solanaceae) in European Russia and the North Caucasus
Source: PhytoKeys. 2026 Feb 5;270:235–71. doi: 10.3897/phytokeys.270.169902 (PMC12902770; doi:10.3897/phytokeys.270.169902)
Supplement: XML Treatment for Solanum scabrum [file phytokeys.270.169902-treatment3.xml]

<!DOCTYPE tp:taxon-treatment
  PUBLIC "-//TaxonX//DTD Taxonomic Treatment Publishing DTD v0 20100105//EN" "tax-treatment-NSO.dtd">
<tp:taxon-treatment xmlns:tp="http://www.plazi.org/taxpub"><tp:treatment-meta><kwd-group><label>Taxon classification</label><kwd>
                  <named-content content-type="kingdom">Plantae</named-content>
                </kwd><kwd>
                  <named-content content-type="order">Solanales</named-content>
                </kwd><kwd>
                  <named-content content-type="family">Solanaceae</named-content>
                </kwd></kwd-group><mixed-citation publication-type="journal"><person-group><name><surname>Sukhorukov</surname><given-names>Alexander P.</given-names></name><name><surname>Knapp</surname><given-names>Sandra</given-names></name><name><surname>Glazkova</surname><given-names>Elena A.</given-names></name><name><surname>Shilnikov</surname><given-names>Dmitry S.</given-names></name><name><surname>Kushunina</surname><given-names>Maria</given-names></name><name><surname>Sennikov</surname><given-names>Alexander N.</given-names></name></person-group><article-title>Taxonomic revision of the neophyte nightshades (<italic><tp:taxon-name><tp:taxon-name-part taxon-name-part-type="genus" reg="Solanum">Solanum</tp:taxon-name-part></tp:taxon-name></italic>, <tp:taxon-name><tp:taxon-name-part taxon-name-part-type="family" reg="Solanaceae">Solanaceae</tp:taxon-name-part></tp:taxon-name>) in European Russia and the North Caucasus</article-title><source>PhytoKeys</source><day>05</day><month>02</month><year>2026</year><volume>270</volume><fpage>235</fpage><lpage>271</lpage><pub-id pub-id-type="doi">10.3897/phytokeys.270.169902</pub-id></mixed-citation></tp:treatment-meta><tp:nomenclature><label>3.</label><tp:taxon-name><object-id xmlns:xlink="http://www.w3.org/1999/xlink" content-type="arpha" xlink:type="simple">9A69A7F3-3B31-5DAF-B4BD-C44BF4695FB9</object-id>
                        		<tp:taxon-name-part taxon-name-part-type="genus" reg="Solanum">Solanum</tp:taxon-name-part> <tp:taxon-name-part taxon-name-part-type="species" reg="scabrum">scabrum</tp:taxon-name-part>
                        	</tp:taxon-name><tp:taxon-authority>Mill., Gard. Dict. ed. 8:
                        	Solanum no. 6 (1768).</tp:taxon-authority><xref ref-type="fig" rid="F4">Fig. 4</xref><tp:nomenclature-citation-list><tp:nomenclature-citation><tp:taxon-name><tp:taxon-name-part taxon-name-part-type="genus" reg="Solanum"/> <tp:taxon-name-part taxon-name-part-type="species" reg="melanocerasum"/></tp:taxon-name><comment> = <tp:taxon-name><tp:taxon-name-part taxon-name-part-type="genus" reg="Solanum">Solanum</tp:taxon-name-part> <tp:taxon-name-part taxon-name-part-type="species" reg="melanocerasum">melanocerasum</tp:taxon-name-part></tp:taxon-name> All., Auct. Syn. Meth. Stirp. Hort. Regii Taur.: 664 (1774). Type. “<tp:taxon-name><tp:taxon-name-part taxon-name-part-type="genus" reg="Solanum">Solanum</tp:taxon-name-part></tp:taxon-name> guineense, fructo magno, instar cerasi nigerrimo, umbellato” cultivated in England in John Sherard’s garden in Eltham, Herb. Dillenius 336 (neotype, designated by <xref ref-type="bibr" rid="B27">Edmonds (2012</xref>: 129) as “lectotype”: OXF [Dill. HE-274-234]).</comment></tp:nomenclature-citation></tp:nomenclature-citation-list></tp:nomenclature><tp:treatment-sec sec-type="Type"><title>Type.</title><p>Cultivated at Chelsea Physic Garden, Herb. Miller (lectotype, designated by <xref ref-type="bibr" rid="B38">Henderson (1974</xref>: 61) as “type”: BM000847083).</p><fig id="F4" position="float" orientation="portrait"><object-id xmlns:xlink="http://www.w3.org/1999/xlink" content-type="doi" xlink:type="simple">10.3897/phytokeys.270.169902.figure4</object-id><object-id xmlns:xlink="http://www.w3.org/1999/xlink" content-type="arpha" xlink:type="simple">62CEF143-4538-5B95-BD49-DAD97CB16905</object-id><label>Figure 4.</label><caption><p><italic><tp:taxon-name><tp:taxon-name-part taxon-name-part-type="genus" reg="Solanum">Solanum</tp:taxon-name-part> <tp:taxon-name-part taxon-name-part-type="species" reg="scabrum">scabrum</tp:taxon-name-part></tp:taxon-name></italic>: <bold>A</bold>. leaves and fruits; <bold>B</bold>. fruits. Photographer: V.A. Sagalaev (Volgograd Oblast).</p></caption><graphic xmlns:xlink="http://www.w3.org/1999/xlink" xlink:href="phytokeys-270-235_article-169902__-g004.jpg" id="oo_1532633.jpg" position="float" orientation="portrait" xlink:type="simple"><uri content-type="original_file" xlink:type="simple">https://binary.pensoft.net/fig/1532633</uri></graphic></fig></tp:treatment-sec><tp:treatment-sec sec-type="Description"><title>Description.</title><p>Upright and robust, non-sticky annuals or (in warmer regions) short-lived perennials up to 150 cm tall; trichomes simple; leaves green or somewhat purple, ± concolorous, base truncate, margin entire or rarely shallowly sinuate, glabrous or with short trichomes located mainly along the veins; each cyme of 8–12 or even more flowers (in cultivated varieties); corolla actinomorphic, white or occasionally lilac, 7–12 mm in diameter, anthers 2–3 mm long, equal; calyx not accrescent, not enveloping ripe fruits (calyx segments spreading or slightly reflexed); fruit 10–20 mm in diameter, purple-black, ± glossy when mature, sclereidal concretions absent.</p></tp:treatment-sec><tp:treatment-sec sec-type="Taxonomic note"><title>Taxonomic note.</title><p><italic><tp:taxon-name><tp:taxon-name-part taxon-name-part-type="genus" reg="Solanum">Solanum</tp:taxon-name-part> <tp:taxon-name-part taxon-name-part-type="species" reg="scabrum">scabrum</tp:taxon-name-part></tp:taxon-name></italic> has been known and reported under a number of synonyms, such as <italic><tp:taxon-name><tp:taxon-name-part taxon-name-part-type="genus" reg="Solanum">S.</tp:taxon-name-part> <tp:taxon-name-part taxon-name-part-type="species" reg="melanocerasum">melanocerasum</tp:taxon-name-part></tp:taxon-name></italic> (<xref ref-type="bibr" rid="B4">Baranova and Puzyryov 2012</xref>). <xref ref-type="bibr" rid="B94">Puzyryov (2021b)</xref> noted that it was confused with <italic><tp:taxon-name><tp:taxon-name-part taxon-name-part-type="genus" reg="Solanum">S.</tp:taxon-name-part> <tp:taxon-name-part taxon-name-part-type="species" reg="retroflexum">retroflexum</tp:taxon-name-part></tp:taxon-name></italic> in cultivation, but the latter can be readily distinguished by its shorter anthers (1.3–1.8(–2.0) mm long vs. 2–3 mm long in <italic><tp:taxon-name><tp:taxon-name-part taxon-name-part-type="genus" reg="Solanum">S.</tp:taxon-name-part> <tp:taxon-name-part taxon-name-part-type="species" reg="scabrum">scabrum</tp:taxon-name-part></tp:taxon-name></italic>) (<xref ref-type="bibr" rid="B105">Särkinen et al. 2018</xref>).</p></tp:treatment-sec><tp:treatment-sec sec-type="Distribution"><title>Distribution.</title><p>This species is native to tropical Africa (<xref ref-type="bibr" rid="B105">Särkinen et al. 2018</xref>), where it is widely cultivated for its edible leaves as well as for other purposes (<xref ref-type="bibr" rid="B70">Manoko et al. 2008</xref>, with references therein). It is also cultivated in other regions, e.g., Australia (<xref ref-type="bibr" rid="B123">Symon 1981</xref>) and Great Britain (<xref ref-type="bibr" rid="B116">Stace 2010</xref>), but has not yet naturalized there. It is sometimes cultivated in Russia as an ornamental or edible plant under the name “Sun Berry” or “Canadian Blueberry” (<xref ref-type="bibr" rid="B94">Puzyryov 2021b</xref>; <xref ref-type="bibr" rid="B128">Tremasova 2023</xref>).</p><p>Native to Tropical Africa; alien in Europe, North America, and Australia.</p><p>In European Russia, the species was first reported from the Udmurt Republic (<xref ref-type="bibr" rid="B4">Baranova and Puzyryov 2012</xref>, as <italic><tp:taxon-name><tp:taxon-name-part taxon-name-part-type="genus" reg="Solanum">S.</tp:taxon-name-part> <tp:taxon-name-part taxon-name-part-type="species" reg="melanocerasum">melanocerasum</tp:taxon-name-part></tp:taxon-name></italic>). Currently, it is also known from Astrakhan Oblast (<xref ref-type="bibr" rid="B100">Sagalaev and Sukhorukov 2025</xref>), Tver Oblast (<xref ref-type="bibr" rid="B82">Notov 2009</xref>; <xref ref-type="bibr" rid="B72">Mayorov 2018</xref>, both as <italic><tp:taxon-name><tp:taxon-name-part taxon-name-part-type="genus" reg="Solanum">S.</tp:taxon-name-part> <tp:taxon-name-part taxon-name-part-type="species" reg="americanum">americanum</tp:taxon-name-part></tp:taxon-name></italic>), the Udmurt Republic (<xref ref-type="bibr" rid="B94">Puzyryov 2021b</xref>), Volgograd Oblast (<xref ref-type="bibr" rid="B100">Sagalaev and Sukhorukov 2025</xref>), and Yaroslavl Oblast (<xref ref-type="bibr" rid="B128">Tremasova 2023</xref>).</p></tp:treatment-sec><tp:treatment-sec sec-type="Ecology"><title>Ecology.</title><p>Landfills, cultivated land. Because of its cultivation, species occurrences are largely confined to landfills, where they originate from garden waste (<xref ref-type="bibr" rid="B94">Puzyryov 2021b</xref>; <xref ref-type="bibr" rid="B128">Tremasova 2023</xref>).</p></tp:treatment-sec><tp:treatment-sec sec-type="Residence status"><title>Residence status.</title><p>Casual alien. Based on its tropical origin, the species cannot survive in the temperate climate for a long time (<xref ref-type="bibr" rid="B100">Sagalaev and Sukhorukov 2025</xref>).</p></tp:treatment-sec><tp:treatment-sec sec-type="Pathways of introduction"><title>Pathways of introduction.</title><p>Escape from confinement: ornamental purpose other than horticulture; agriculture.</p><p>This species is an ergasiophyte, rarely found near cultivated areas in European Russia.</p></tp:treatment-sec><ref-list><ref id="B27"><mixed-citation xmlns:xlink="http://www.w3.org/1999/xlink" xlink:type="simple">Edmonds JM (2012) <italic><tp:taxon-name><tp:taxon-name-part taxon-name-part-type="genus">Solanum</tp:taxon-name-part></tp:taxon-name></italic> sect. <italic><tp:taxon-name><tp:taxon-name-part taxon-name-part-type="genus">Solanum</tp:taxon-name-part></tp:taxon-name></italic>. In: Beentje H (Ed.) Flora of Tropical East Africa. <tp:taxon-name><tp:taxon-name-part taxon-name-part-type="family">Solanaceae</tp:taxon-name-part></tp:taxon-name>. Kew Publishing, London, 124–144.</mixed-citation></ref><ref id="B38"><mixed-citation xmlns:xlink="http://www.w3.org/1999/xlink" xlink:type="simple">Henderson RJF (1974) <italic><tp:taxon-name><tp:taxon-name-part taxon-name-part-type="genus">Solanum</tp:taxon-name-part> <tp:taxon-name-part taxon-name-part-type="species">nigrum</tp:taxon-name-part></tp:taxon-name></italic> L. (<tp:taxon-name><tp:taxon-name-part taxon-name-part-type="family">Solanaceae</tp:taxon-name-part></tp:taxon-name>) and related species in Australia. Contributions from the Queensland Herbarium 16: 1–78. <ext-link xlink:href="10.5962/p.366052" ext-link-type="doi" xlink:type="simple">https://doi.org/10.5962/p.366052</ext-link></mixed-citation></ref><ref id="B4"><mixed-citation xmlns:xlink="http://www.w3.org/1999/xlink" xlink:type="simple">Baranova OG, Puzyryov AN (2012) Konspekt flory Udmurtskoy Respubliki (sosudistye rasteniya) [Conspectus of flora of Udmurt Republic: vascular plants]. Institut Komputernikh Issledovanii, Moscow &amp; Izhevsk, 212 pp. [In Russian]</mixed-citation></ref><ref id="B94"><mixed-citation xmlns:xlink="http://www.w3.org/1999/xlink" xlink:type="simple">Puzyryov AN (2021b) <italic><tp:taxon-name><tp:taxon-name-part taxon-name-part-type="genus">Solanum</tp:taxon-name-part> <tp:taxon-name-part taxon-name-part-type="species">emulans</tp:taxon-name-part></tp:taxon-name></italic> Raf. and <italic><tp:taxon-name><tp:taxon-name-part taxon-name-part-type="genus">Solanum</tp:taxon-name-part> <tp:taxon-name-part taxon-name-part-type="species">scabrum</tp:taxon-name-part></tp:taxon-name></italic> Mill. (<tp:taxon-name><tp:taxon-name-part taxon-name-part-type="family">Solanaceae</tp:taxon-name-part></tp:taxon-name>) in the Udmurt Republic. Vestnik Udmurtskogo Universiteta, ser. biol. 31(2): 129–136. [In Russian] <ext-link xlink:href="10.35634/2412-9518-2021-31-2-129-136" ext-link-type="doi" xlink:type="simple">https://doi.org/10.35634/2412-9518-2021-31-2-129-136</ext-link></mixed-citation></ref><ref id="B105"><mixed-citation xmlns:xlink="http://www.w3.org/1999/xlink" xlink:type="simple">Särkinen T, Poczai P, Barboza GE, Van Der Weerden GM, Baden M, Knapp S (2018) A revision of the Old World Black Nightshades (Morelloid clade of <italic><tp:taxon-name><tp:taxon-name-part taxon-name-part-type="genus">Solanum</tp:taxon-name-part></tp:taxon-name></italic> L., <tp:taxon-name><tp:taxon-name-part taxon-name-part-type="family">Solanaceae</tp:taxon-name-part></tp:taxon-name>). PhytoKeys 106: 1–223. <ext-link xlink:href="10.3897/phytokeys.106.21991" ext-link-type="doi" xlink:type="simple">https://doi.org/10.3897/phytokeys.106.21991</ext-link></mixed-citation></ref><ref id="B70"><mixed-citation xmlns:xlink="http://www.w3.org/1999/xlink" xlink:type="simple">Manoko MLK, Van Den Berg RG, Feron RMC, Van Der Weerden GM, Mariani C (2008) Genetic diversity of the African hexaploid species <italic><tp:taxon-name><tp:taxon-name-part taxon-name-part-type="genus">Solanum</tp:taxon-name-part> <tp:taxon-name-part taxon-name-part-type="species">scabrum</tp:taxon-name-part></tp:taxon-name></italic> Mill. and <italic><tp:taxon-name><tp:taxon-name-part taxon-name-part-type="genus">Solanum</tp:taxon-name-part> <tp:taxon-name-part taxon-name-part-type="species">nigrum</tp:taxon-name-part></tp:taxon-name></italic> L. (<tp:taxon-name><tp:taxon-name-part taxon-name-part-type="family">Solanaceae</tp:taxon-name-part></tp:taxon-name>). Genetic Resources and Crop Evolution 55(3): 409–418. <ext-link xlink:href="10.1007/s10722-007-9248-z" ext-link-type="doi" xlink:type="simple">https://doi.org/10.1007/s10722-007-9248-z</ext-link></mixed-citation></ref><ref id="B123"><mixed-citation xmlns:xlink="http://www.w3.org/1999/xlink" xlink:type="simple">Symon DE (1981) A revision of the genus <italic><tp:taxon-name><tp:taxon-name-part taxon-name-part-type="genus">Solanum</tp:taxon-name-part></tp:taxon-name></italic> in Australia. Journal of the Adelaide Botanic Gardens 4: 1–367.</mixed-citation></ref><ref id="B116"><mixed-citation xmlns:xlink="http://www.w3.org/1999/xlink" xlink:type="simple">Stace C (2010) New flora of the British Isles. 3<sup>rd</sup> edn. University Press, Cambridge, 1266 pp.</mixed-citation></ref><ref id="B128"><mixed-citation xmlns:xlink="http://www.w3.org/1999/xlink" xlink:type="simple">Tremasova NA (2023) Additions to the alien flora of cities of Yaroslavl’ Oblast (based on the records of 2022). Bulletin of Moscow Society of Naturalists, biological series 128: 23–27. [In Russian] <ext-link xlink:href="10.55959/MSU0027-1403-BB-2023-128-6-23-27" ext-link-type="doi" xlink:type="simple">https://doi.org/10.55959/MSU0027-1403-BB-2023-128-6-23-27</ext-link></mixed-citation></ref><ref id="B100"><mixed-citation xmlns:xlink="http://www.w3.org/1999/xlink" xlink:type="simple">Sagalaev VA, Sukhorukov AP (2025) <italic><tp:taxon-name><tp:taxon-name-part taxon-name-part-type="genus">Solanum</tp:taxon-name-part></tp:taxon-name></italic>. In: Reshetnikova NM (Ed.) Flora of the Lower Volga Region, Vol. 3. In press. [In Russian]</mixed-citation></ref><ref id="B82"><mixed-citation xmlns:xlink="http://www.w3.org/1999/xlink" xlink:type="simple">Notov AA (2009) Alien component of the flora of Tver Oblast. Tver State University, Tver, 473 pp. [In Russian]</mixed-citation></ref><ref id="B72"><mixed-citation xmlns:xlink="http://www.w3.org/1999/xlink" xlink:type="simple">Mayorov SR (2018) New alien plant species for the Central Russia. Bulletin of Moscow Society of Naturalists, biological series 123: 65–70. [In Russian]</mixed-citation></ref></ref-list></tp:taxon-treatment>
