# Supplementary material for: Taxonomic revision of the neophyte nightshades (Solanum, Solanaceae) in European Russia and the North Caucasus
Source: PhytoKeys. 2026 Feb 5;270:235–71. doi: 10.3897/phytokeys.270.169902 (PMC12902770; doi:10.3897/phytokeys.270.169902)
Supplement: XML Treatment for Solanum triflorum [file phytokeys.270.169902-treatment4.xml]

<!DOCTYPE tp:taxon-treatment
  PUBLIC "-//TaxonX//DTD Taxonomic Treatment Publishing DTD v0 20100105//EN" "tax-treatment-NSO.dtd">
<tp:taxon-treatment xmlns:tp="http://www.plazi.org/taxpub"><tp:treatment-meta><kwd-group><label>Taxon classification</label><kwd>
                  <named-content content-type="kingdom">Plantae</named-content>
                </kwd><kwd>
                  <named-content content-type="order">Solanales</named-content>
                </kwd><kwd>
                  <named-content content-type="family">Solanaceae</named-content>
                </kwd></kwd-group><mixed-citation publication-type="journal"><person-group><name><surname>Sukhorukov</surname><given-names>Alexander P.</given-names></name><name><surname>Knapp</surname><given-names>Sandra</given-names></name><name><surname>Glazkova</surname><given-names>Elena A.</given-names></name><name><surname>Shilnikov</surname><given-names>Dmitry S.</given-names></name><name><surname>Kushunina</surname><given-names>Maria</given-names></name><name><surname>Sennikov</surname><given-names>Alexander N.</given-names></name></person-group><article-title>Taxonomic revision of the neophyte nightshades (<italic><tp:taxon-name><tp:taxon-name-part taxon-name-part-type="genus" reg="Solanum">Solanum</tp:taxon-name-part></tp:taxon-name></italic>, <tp:taxon-name><tp:taxon-name-part taxon-name-part-type="family" reg="Solanaceae">Solanaceae</tp:taxon-name-part></tp:taxon-name>) in European Russia and the North Caucasus</article-title><source>PhytoKeys</source><day>05</day><month>02</month><year>2026</year><volume>270</volume><fpage>235</fpage><lpage>271</lpage><pub-id pub-id-type="doi">10.3897/phytokeys.270.169902</pub-id></mixed-citation></tp:treatment-meta><tp:nomenclature><label>4.</label><tp:taxon-name><object-id xmlns:xlink="http://www.w3.org/1999/xlink" content-type="arpha" xlink:type="simple">C194BDF3-2DD6-5EB2-AE14-0F9BD88C12E8</object-id>
                        		<tp:taxon-name-part taxon-name-part-type="genus" reg="Solanum">Solanum</tp:taxon-name-part> <tp:taxon-name-part taxon-name-part-type="species" reg="triflorum">triflorum</tp:taxon-name-part>
                        	</tp:taxon-name><tp:taxon-authority>Nutt., Gen. N. Amer. Pl. 1: 128 (1818).</tp:taxon-authority><xref ref-type="fig" rid="F5">Fig. 5</xref></tp:nomenclature><tp:treatment-sec sec-type="Type"><title>Type.</title><p>USA. North Dakota, near Fort Mandan, [<italic>Lewis &amp; Clark s.n</italic>.] (lectotype, designated by <xref ref-type="bibr" rid="B42">Hunziker (1989</xref>: 189); superfluously redesignated by <xref ref-type="bibr" rid="B5">Barboza et al. (2013</xref>: 260): PH00030496).</p><fig id="F5" position="float" orientation="portrait"><object-id xmlns:xlink="http://www.w3.org/1999/xlink" content-type="doi" xlink:type="simple">10.3897/phytokeys.270.169902.figure5</object-id><object-id xmlns:xlink="http://www.w3.org/1999/xlink" content-type="arpha" xlink:type="simple">82D99D4C-1743-5C95-982D-378D1794FAC5</object-id><label>Figure 5.</label><caption><p><italic><tp:taxon-name><tp:taxon-name-part taxon-name-part-type="genus" reg="Solanum">Solanum</tp:taxon-name-part> <tp:taxon-name-part taxon-name-part-type="species" reg="triflorum">triflorum</tp:taxon-name-part></tp:taxon-name></italic>: <bold>A</bold>. upper part of the shoot with leaves and flowers; <bold>B</bold>. shoot with unripe fruits. Photographer: D. Shilnikov (Neftekumsk, Stavropol’ Krai).</p></caption><graphic xmlns:xlink="http://www.w3.org/1999/xlink" xlink:href="phytokeys-270-235_article-169902__-g005.jpg" id="oo_1532634.jpg" position="float" orientation="portrait" xlink:type="simple"><uri content-type="original_file" xlink:type="simple">https://binary.pensoft.net/fig/1532634</uri></graphic></fig></tp:treatment-sec><tp:treatment-sec sec-type="Description"><title>Description.</title><p>Prostrate or ascending, non-sticky annuals up to 50 cm long; trichomes mostly simple, occasionally glandular; leaves green, concolourous, pinnatifid, base attenuate, lobes acutish, pubescent; each cyme of 1–3 flowers; corolla actinomorphic, white, 10–15 mm in diameter, anthers ± 3.0 mm long, equal; calyx slightly accrescent, not enveloping the fruit completely, spreading or reflexed in fruiting; fruit 9–14 mm in diameter, dark green, dull, sclereidal concretions abundant, 10–35.</p></tp:treatment-sec><tp:treatment-sec sec-type="Distribution"><title>Distribution.</title><p>Temperate and subtropical parts of the Americas; alien in Europe, South Siberia, Australia, and Africa.</p><p>This species has a disjunct native distribution in temperate and subtropical parts of North and South America and is often found in anthropogenically disturbed landscapes (<xref ref-type="bibr" rid="B60">Knapp et al. 2023</xref>). In Europe, <italic><tp:taxon-name><tp:taxon-name-part taxon-name-part-type="genus" reg="Solanum">S.</tp:taxon-name-part> <tp:taxon-name-part taxon-name-part-type="species" reg="triflorum">triflorum</tp:taxon-name-part></tp:taxon-name></italic> was first introduced to Belgium in 1893 with goods and raw materials from the Americas, and the species has been evaluated as a naturalized alien in that country (<xref ref-type="bibr" rid="B135">Verloove 2006</xref>). To date, <italic><tp:taxon-name><tp:taxon-name-part taxon-name-part-type="genus" reg="Solanum">S.</tp:taxon-name-part> <tp:taxon-name-part taxon-name-part-type="species" reg="triflorum">triflorum</tp:taxon-name-part></tp:taxon-name></italic> has been predominantly recorded in Western and Central Europe (<xref ref-type="bibr" rid="B105">Särkinen et al. 2018</xref>).</p><p>The first collections from Russia are known from 1943, from Omsk Oblast, South Siberia (seen in herb. TK!), where <italic><tp:taxon-name><tp:taxon-name-part taxon-name-part-type="genus" reg="Solanum">S.</tp:taxon-name-part> <tp:taxon-name-part taxon-name-part-type="species" reg="triflorum">triflorum</tp:taxon-name-part></tp:taxon-name></italic> was introduced with crop seeds. In the 1960s, it was also collected close to South Siberia, in North-East Kazakhstan (Pavlodar Oblast, Bayanaul district, near Karazhar vill., in kitchen gardens, 28 August 1966, Shkuratenko, MWG, as <italic><tp:taxon-name><tp:taxon-name-part taxon-name-part-type="genus" reg="Solanum">S.</tp:taxon-name-part> <tp:taxon-name-part taxon-name-part-type="species" reg="decipiens">decipiens</tp:taxon-name-part></tp:taxon-name></italic>), but not included in the Kazakhstan flora checklist (<xref ref-type="bibr" rid="B1">Abdulina 1998</xref>); this historical specimen represents a new country record for Kazakhstan. <italic><tp:taxon-name><tp:taxon-name-part taxon-name-part-type="genus" reg="Solanum">Solanum</tp:taxon-name-part> <tp:taxon-name-part taxon-name-part-type="species" reg="triflorum">triflorum</tp:taxon-name-part></tp:taxon-name></italic> started to spread widely in South Siberia in the late 20<sup>th</sup> century and became a naturalized alien species in the Altai Republic, the Republic of Buryatia, and Irkutsk Oblast (<xref ref-type="bibr" rid="B127">Teryokhina 2016</xref>; <xref ref-type="bibr" rid="B85">Plikina and Efremov 2017</xref>; <xref ref-type="bibr" rid="B62">Kolesova et al. 2024</xref>).</p><p>In European Russia (Fig. <xref ref-type="fig" rid="F2">2D</xref>), the species was first collected in Moscow Oblast (<xref ref-type="bibr" rid="B73">Mayorov et al. 2012</xref>) and Leningrad Oblast (<xref ref-type="bibr" rid="B131">Tzvelev 2000</xref>), but recent findings (after 1999) are known only from the southern part of Russia (the Republic of Kalmykia and Astrakhan Oblast: <xref ref-type="bibr" rid="B45">Ivanov 2001</xref>; <xref ref-type="bibr" rid="B101">Sagalaev et al. 2012</xref>), whereas only scattered records have been reported from the North Caucasus: Chechen Republic (<xref ref-type="bibr" rid="B111">Shkhagapsoev et al. 2022</xref>), Republic of Dagestan (new record), and Stavropol Krai (new record).</p></tp:treatment-sec><tp:treatment-sec sec-type="Ecology"><title>Ecology.</title><p>Sands, sandy steppes, waste ground, grain-processing facilities, and roadsides. Records in Moscow and Leningrad Oblasts were made near railway tracks, whereas records in the steppe and desert zones of southern Russia are confined to other habitats (roadsides, semi-natural landscapes, especially sands).</p></tp:treatment-sec><tp:treatment-sec sec-type="Residence status"><title>Residence status.</title><p>Casual alien in the forest zone of European Russia; more frequent, naturalized, and currently expanding in the Lower Volga Region and semi-deserts of the North Caucasus. We consider <italic><tp:taxon-name><tp:taxon-name-part taxon-name-part-type="genus" reg="Solanum">S.</tp:taxon-name-part> <tp:taxon-name-part taxon-name-part-type="species" reg="triflorum">triflorum</tp:taxon-name-part></tp:taxon-name></italic> a casual xenophyte in the north but established in natural habitats and spreading in the Lower Volga Region and the North Caucasus.</p></tp:treatment-sec><tp:treatment-sec sec-type="Pathways of introduction"><title>Pathways of introduction.</title><p>Transport – Contaminant: seed contaminant.</p><p>Considering its occurrences near grain stations, railway stations, and along roads, the species can be considered a grain immigrant in the territory.</p></tp:treatment-sec><tp:treatment-sec><!--Section generated to contain objects referenced in tp:taxon-treatment.--><fig id="F2" position="float" orientation="portrait"><object-id xmlns:xlink="http://www.w3.org/1999/xlink" content-type="doi" xlink:type="simple">10.3897/phytokeys.270.169902.figure2</object-id><object-id xmlns:xlink="http://www.w3.org/1999/xlink" content-type="arpha" xlink:type="simple">48342AC6-229A-57B0-9BB2-F7CFF87B8B9D</object-id><label>Figure 2.</label><caption><p>Records of <italic><tp:taxon-name><tp:taxon-name-part taxon-name-part-type="genus" reg="Solanum">Solanum</tp:taxon-name-part></tp:taxon-name></italic> species in European Russia: <bold>A</bold>. <italic><tp:taxon-name><tp:taxon-name-part taxon-name-part-type="genus" reg="Solanum">Solanum</tp:taxon-name-part> <tp:taxon-name-part taxon-name-part-type="species" reg="emulans">emulans</tp:taxon-name-part></tp:taxon-name></italic>; <bold>B</bold>. <italic><tp:taxon-name><tp:taxon-name-part taxon-name-part-type="genus" reg="Solanum">S.</tp:taxon-name-part> <tp:taxon-name-part taxon-name-part-type="species" reg="nitidibaccatum">nitidibaccatum</tp:taxon-name-part></tp:taxon-name></italic>; <bold>C</bold>. <italic><tp:taxon-name><tp:taxon-name-part taxon-name-part-type="genus" reg="Solanum">S.</tp:taxon-name-part> <tp:taxon-name-part taxon-name-part-type="species" reg="scabrum">scabrum</tp:taxon-name-part></tp:taxon-name></italic>; <bold>D</bold>. <italic><tp:taxon-name><tp:taxon-name-part taxon-name-part-type="genus" reg="Solanum">S.</tp:taxon-name-part> <tp:taxon-name-part taxon-name-part-type="species" reg="triflorum">triflorum</tp:taxon-name-part></tp:taxon-name></italic>. Squares denote field observations and images seen for <italic><tp:taxon-name><tp:taxon-name-part taxon-name-part-type="genus" reg="Solanum">S.</tp:taxon-name-part> <tp:taxon-name-part taxon-name-part-type="species" reg="scabrum">scabrum</tp:taxon-name-part></tp:taxon-name></italic> in the Lower Volga Region.</p></caption><graphic xmlns:xlink="http://www.w3.org/1999/xlink" xlink:href="phytokeys-270-235_article-169902__-g002.jpg" id="oo_1532631.jpg" position="float" orientation="portrait" xlink:type="simple"><uri content-type="original_file" xlink:type="simple">https://binary.pensoft.net/fig/1532631</uri></graphic></fig></tp:treatment-sec><ref-list><ref id="B42"><mixed-citation xmlns:xlink="http://www.w3.org/1999/xlink" xlink:type="simple">Hunziker AT (1989) Estudios sobre <tp:taxon-name><tp:taxon-name-part taxon-name-part-type="family">Solanaceae</tp:taxon-name-part></tp:taxon-name>. XXVIII. Novedades sobre las especies argentinas de <italic><tp:taxon-name><tp:taxon-name-part taxon-name-part-type="genus">Solanum</tp:taxon-name-part></tp:taxon-name></italic> (primera parte). Kurtziana 20: 181–194.</mixed-citation></ref><ref id="B5"><mixed-citation xmlns:xlink="http://www.w3.org/1999/xlink" xlink:type="simple">Barboza GE, Knapp S, Särkinen T (2013) Grupo VII. Moreloide. In: Anton AM, Zuloaga FO, Barboza GE (Eds) Flora Argentina, Vol. 13, <tp:taxon-name><tp:taxon-name-part taxon-name-part-type="family">Solanaceae</tp:taxon-name-part></tp:taxon-name>. IOBDA-IMBIV, CONICET, Buenos Aires and Córdoba, 231–264.</mixed-citation></ref><ref id="B60"><mixed-citation xmlns:xlink="http://www.w3.org/1999/xlink" xlink:type="simple">Knapp S, Särkinen T, Barboza GE (2023) A revision of the South American species of the Morelloid clade (<italic><tp:taxon-name><tp:taxon-name-part taxon-name-part-type="genus">Solanum</tp:taxon-name-part></tp:taxon-name></italic> L., <tp:taxon-name><tp:taxon-name-part taxon-name-part-type="family">Solanaceae</tp:taxon-name-part></tp:taxon-name>). PhytoKeys 231: 1–342. <ext-link xlink:href="10.3897/phytokeys.231.100894" ext-link-type="doi" xlink:type="simple">https://doi.org/10.3897/phytokeys.231.100894</ext-link></mixed-citation></ref><ref id="B135"><mixed-citation xmlns:xlink="http://www.w3.org/1999/xlink" xlink:type="simple">Verloove F (2006) Catalogue of neophytes in Belgium (1800–2005). Scripta Botanica Belgica 39: 1–89.</mixed-citation></ref><ref id="B105"><mixed-citation xmlns:xlink="http://www.w3.org/1999/xlink" xlink:type="simple">Särkinen T, Poczai P, Barboza GE, Van Der Weerden GM, Baden M, Knapp S (2018) A revision of the Old World Black Nightshades (Morelloid clade of <italic><tp:taxon-name><tp:taxon-name-part taxon-name-part-type="genus">Solanum</tp:taxon-name-part></tp:taxon-name></italic> L., <tp:taxon-name><tp:taxon-name-part taxon-name-part-type="family">Solanaceae</tp:taxon-name-part></tp:taxon-name>). PhytoKeys 106: 1–223. <ext-link xlink:href="10.3897/phytokeys.106.21991" ext-link-type="doi" xlink:type="simple">https://doi.org/10.3897/phytokeys.106.21991</ext-link></mixed-citation></ref><ref id="B1"><mixed-citation xmlns:xlink="http://www.w3.org/1999/xlink" xlink:type="simple">Abdulina SA (1998) Checklist of vascular plants of Kazakhstan. Institute of Botany and Phytointroduction, Almaty, 187 pp.</mixed-citation></ref><ref id="B127"><mixed-citation xmlns:xlink="http://www.w3.org/1999/xlink" xlink:type="simple">Teryokhina TA (2016) <italic><tp:taxon-name><tp:taxon-name-part taxon-name-part-type="genus">Solanum</tp:taxon-name-part></tp:taxon-name></italic>. In: Vinogradova YK, Kupriyanov AN (Eds) Black Data Book of the flora of Siberia. Geo, Novosibirsk, 343–346. [In Russian]</mixed-citation></ref><ref id="B85"><mixed-citation xmlns:xlink="http://www.w3.org/1999/xlink" xlink:type="simple">Plikina NV, Efremov AN (2017) Alien species in the flora of vascular plants of Omsk Oblast: General information. Vestnik Omskogo Universiteta 3(27): 79–88. [In Russian]</mixed-citation></ref><ref id="B62"><mixed-citation xmlns:xlink="http://www.w3.org/1999/xlink" xlink:type="simple">Kolesova NI, Kobzar’ VF, Petrik AA (2024) Distribution of the invasive weedy plant species <italic><tp:taxon-name><tp:taxon-name-part taxon-name-part-type="genus">Solanum</tp:taxon-name-part> <tp:taxon-name-part taxon-name-part-type="species">triflorum</tp:taxon-name-part></tp:taxon-name></italic> Nutt. in the territory of Irkutsk Oblast. In: Yudin AA, Tarabukina TV, Kosolapova TV (Eds) Agrarnaya nauka na Severe – Sel’skomu khozyaistvu [Agrarian science in the north for agriculture]. MTSITO, Kirov, 231–236. [In Russian]</mixed-citation></ref><ref id="B73"><mixed-citation xmlns:xlink="http://www.w3.org/1999/xlink" xlink:type="simple">Mayorov SR, Bochkin VD, Nasimovich YA, Scherbakov AV (2012) Alien flora of Moscow and Moscow Oblast. KMK Press, Moscow, 412 pp. [In Russian]</mixed-citation></ref><ref id="B131"><mixed-citation xmlns:xlink="http://www.w3.org/1999/xlink" xlink:type="simple">Tzvelev NN (2000) Manual of the vascular plants of North-West Russia (Leningrad, Pskov and Novgorod Oblasts). State Chemical-Pharmaceutical Academy Press, St.-Petersburg, 781 pp. [In Russian]</mixed-citation></ref><ref id="B45"><mixed-citation xmlns:xlink="http://www.w3.org/1999/xlink" xlink:type="simple">Ivanov AL (2001) Konspekt flory Stavropolya [Compendium of the flora of the Stavropol’ Krai]. 2<sup>nd</sup> edn. State University, Stavropol’, 200 pp. [In Russian]</mixed-citation></ref><ref id="B101"><mixed-citation xmlns:xlink="http://www.w3.org/1999/xlink" xlink:type="simple">Sagalaev VA, Baktasheva NM, Bochkin VD, Zenkina TE (2012) Floristic findings in the Republic of Kalmykia and Astrakhan Region. Vestnik Volgogradskogo Gosudarstvennogo Universiteta, ser. 11 1: 18–22. [In Russian]</mixed-citation></ref><ref id="B111"><mixed-citation xmlns:xlink="http://www.w3.org/1999/xlink" xlink:type="simple">Shkhagapsoev SKh, Chadaeva VA, Taysumov MA, Shkhagapsoeva KA (2022) Blacklist of Flora of the Chechen Republic. Russian Journal of Biological Invasions 13(4): 551–561. [In Russian] <ext-link xlink:href="10.1134/S2075111722040129" ext-link-type="doi" xlink:type="simple">https://doi.org/10.1134/S2075111722040129</ext-link></mixed-citation></ref></ref-list></tp:taxon-treatment>
