# Supplementary material for: Taxonomic revision of the neophyte nightshades (Solanum, Solanaceae) in European Russia and the North Caucasus
Source: PhytoKeys. 2026 Feb 5;270:235–71. doi: 10.3897/phytokeys.270.169902 (PMC12902770; doi:10.3897/phytokeys.270.169902)
Supplement: XML Treatment for Solanum villosum [file phytokeys.270.169902-treatment5.xml]

<!DOCTYPE tp:taxon-treatment
  PUBLIC "-//TaxonX//DTD Taxonomic Treatment Publishing DTD v0 20100105//EN" "tax-treatment-NSO.dtd">
<tp:taxon-treatment xmlns:tp="http://www.plazi.org/taxpub"><tp:treatment-meta><kwd-group><label>Taxon classification</label><kwd>
                  <named-content content-type="kingdom">Plantae</named-content>
                </kwd><kwd>
                  <named-content content-type="order">Solanales</named-content>
                </kwd><kwd>
                  <named-content content-type="family">Solanaceae</named-content>
                </kwd></kwd-group><mixed-citation publication-type="journal"><person-group><name><surname>Sukhorukov</surname><given-names>Alexander P.</given-names></name><name><surname>Knapp</surname><given-names>Sandra</given-names></name><name><surname>Glazkova</surname><given-names>Elena A.</given-names></name><name><surname>Shilnikov</surname><given-names>Dmitry S.</given-names></name><name><surname>Kushunina</surname><given-names>Maria</given-names></name><name><surname>Sennikov</surname><given-names>Alexander N.</given-names></name></person-group><article-title>Taxonomic revision of the neophyte nightshades (<italic><tp:taxon-name><tp:taxon-name-part taxon-name-part-type="genus" reg="Solanum">Solanum</tp:taxon-name-part></tp:taxon-name></italic>, <tp:taxon-name><tp:taxon-name-part taxon-name-part-type="family" reg="Solanaceae">Solanaceae</tp:taxon-name-part></tp:taxon-name>) in European Russia and the North Caucasus</article-title><source>PhytoKeys</source><day>05</day><month>02</month><year>2026</year><volume>270</volume><fpage>235</fpage><lpage>271</lpage><pub-id pub-id-type="doi">10.3897/phytokeys.270.169902</pub-id></mixed-citation></tp:treatment-meta><tp:nomenclature><label>5.</label><tp:taxon-name><object-id xmlns:xlink="http://www.w3.org/1999/xlink" content-type="arpha" xlink:type="simple">776F399D-52F8-514A-BB0B-7FC73240CAC7</object-id>
                        		<tp:taxon-name-part taxon-name-part-type="genus" reg="Solanum">Solanum</tp:taxon-name-part> <tp:taxon-name-part taxon-name-part-type="species" reg="villosum">villosum</tp:taxon-name-part>
                        	</tp:taxon-name><tp:taxon-authority>(L.) Mill., Gard. Dict. ed. 8:
                        	Solanum no. 2 (1768).</tp:taxon-authority><xref ref-type="fig" rid="F6">Fig. 6</xref><tp:nomenclature-citation-list><tp:nomenclature-citation><tp:taxon-name><tp:taxon-name-part taxon-name-part-type="genus" reg="Solanum"/> <tp:taxon-name-part taxon-name-part-type="species" reg="nigrum"/></tp:taxon-name><comment> ≡ <tp:taxon-name><tp:taxon-name-part taxon-name-part-type="genus" reg="Solanum">Solanum</tp:taxon-name-part> <tp:taxon-name-part taxon-name-part-type="species" reg="nigrum">nigrum</tp:taxon-name-part></tp:taxon-name> var. <tp:taxon-name><tp:taxon-name-part taxon-name-part-type="genus" reg="Solanum"/><tp:taxon-name-part taxon-name-part-type="species">villosum</tp:taxon-name-part></tp:taxon-name> L., Sp. Pl. 1: 186 (1753).</comment></tp:nomenclature-citation><tp:nomenclature-citation><tp:taxon-name><tp:taxon-name-part taxon-name-part-type="genus" reg="Solanum"/> <tp:taxon-name-part taxon-name-part-type="species" reg="luteum"/></tp:taxon-name><comment> = <tp:taxon-name><tp:taxon-name-part taxon-name-part-type="genus" reg="Solanum">Solanum</tp:taxon-name-part> <tp:taxon-name-part taxon-name-part-type="species" reg="luteum">luteum</tp:taxon-name-part></tp:taxon-name> Mill., Gard. Dict. ed. 8: <tp:taxon-name><tp:taxon-name-part taxon-name-part-type="genus" reg="Solanum">Solanum</tp:taxon-name-part></tp:taxon-name> no. 3 (1768). Type. “<tp:taxon-name><tp:taxon-name-part taxon-name-part-type="genus" reg="Solanum">Solanum</tp:taxon-name-part></tp:taxon-name> officinarum; acinis luteis. C.B. 166,” numbered 691 and dated 1735, from the Worshipful Society of Apothecaries (lectotype, designated by <xref ref-type="bibr" rid="B25">Edmonds (1979</xref>: 214): BM000942567).</comment></tp:nomenclature-citation><tp:nomenclature-citation><tp:taxon-name><tp:taxon-name-part taxon-name-part-type="genus" reg="Solanum"/> <tp:taxon-name-part taxon-name-part-type="species" reg="alatum"/></tp:taxon-name><comment> = <tp:taxon-name><tp:taxon-name-part taxon-name-part-type="genus" reg="Solanum">Solanum</tp:taxon-name-part> <tp:taxon-name-part taxon-name-part-type="species" reg="alatum">alatum</tp:taxon-name-part></tp:taxon-name> Moench, Methodus: 474 (1794), nom. cons. Type. Pakistan. Balochistan, Quetta, 30 km E Gumbaz, 1050 m, <named-content xmlns:xlink="http://www.w3.org/1999/xlink" content-type="dwc:verbatimCoordinates" xlink:type="simple">30°02'N, 69°00'E</named-content>, 17 May 1965, <italic>K.H. Rechinger 29684</italic> (conserved type: W acc. # 1972-0017910).</comment></tp:nomenclature-citation><tp:nomenclature-citation><tp:taxon-name><tp:taxon-name-part taxon-name-part-type="genus" reg="Solanum"/> <tp:taxon-name-part taxon-name-part-type="species" reg="humile"/></tp:taxon-name><comment> = <tp:taxon-name><tp:taxon-name-part taxon-name-part-type="genus" reg="Solanum">Solanum</tp:taxon-name-part> <tp:taxon-name-part taxon-name-part-type="species" reg="humile">humile</tp:taxon-name-part></tp:taxon-name> Bernh. ex Willd., Enum. Pl.: 236 (1809), non Lam. (1794), nom. illeg. Type. Cultivated in Berlin Botanic Garden, from “Europa australi” [southern Europe], <italic>Anonymous s.n.</italic>. (lectotype, designated by <xref ref-type="bibr" rid="B27">Edmonds (2012</xref>: 132): B [B-W04367 sheet 2]; isolectotype: B [B-W04367 sheet 1]).</comment></tp:nomenclature-citation><tp:nomenclature-citation><tp:taxon-name>
                    <tp:taxon-name-part taxon-name-part-type="genus" reg="Solanum"/>
                  </tp:taxon-name><comment><italic>= <tp:taxon-name><tp:taxon-name-part taxon-name-part-type="genus" reg="Solanum">Solanum</tp:taxon-name-part></tp:taxon-name> transcaucasicum</italic> Pojark., Bot. Mater. Gerb. Bot. Inst. Komarova Akad. Nauk SSSR 17: 332 (1955). Type. Azerbaijan. “Talysh bei Tatuni [Tatoni, 38.65 N, 48.4 E]”, <italic>R.F. Hohenacker s.n</italic>. (holotype: LE).</comment></tp:nomenclature-citation><tp:nomenclature-citation><tp:taxon-name>
                    <tp:taxon-name-part taxon-name-part-type="genus" reg="Solanum"/>
                  </tp:taxon-name><comment><italic>= <tp:taxon-name><tp:taxon-name-part taxon-name-part-type="genus" reg="Solanum">Solanum</tp:taxon-name-part></tp:taxon-name> zelenetzkii</italic> Pojark., Bot. Mater. Gerb. Bot. Inst. Komarova Akad. Nauk SSSR 17: 336 (1955). Type. Crimea, Yalta, Oreanda, 21 August 1906, <italic>K. Golde s.n</italic>. (holotype: LE).</comment></tp:nomenclature-citation><tp:nomenclature-citation><tp:taxon-name>
                    <tp:taxon-name-part taxon-name-part-type="genus" reg="Solanum"/>
                  </tp:taxon-name><comment><italic>= <tp:taxon-name><tp:taxon-name-part taxon-name-part-type="genus" reg="Solanum">Solanum</tp:taxon-name-part></tp:taxon-name> woronowii</italic> Pojark., Bot. Mater. Gerb. Bot. Inst. Komarova Akad. Nauk SSSR 17: 337 (1955). Type. Transcaucasus, Abkhasia, opp. Gagry, in declivibus ad marginem viae, 30 October 1954, <italic>A. Pojarkova 6</italic> (holotype: LE).</comment></tp:nomenclature-citation></tp:nomenclature-citation-list></tp:nomenclature><tp:treatment-sec sec-type="Type"><title>Type.</title><p>[icon] “<tp:taxon-name><tp:taxon-name-part taxon-name-part-type="genus" reg="Solanum">Solanum</tp:taxon-name-part></tp:taxon-name> annuum hirsutus, baccis luteis,” cultivated in England, at James Sherard’s garden in Eltham (lectotype, designated by <xref ref-type="bibr" rid="B38">Henderson (1974</xref>: 56): Dillenius, Hortus Elthamensis 2: 366, tab. 274, fig. 353 (1732)).</p><fig id="F6" position="float" orientation="portrait"><object-id xmlns:xlink="http://www.w3.org/1999/xlink" content-type="doi" xlink:type="simple">10.3897/phytokeys.270.169902.figure6</object-id><object-id xmlns:xlink="http://www.w3.org/1999/xlink" content-type="arpha" xlink:type="simple">2CB42073-F6C5-547C-9646-4B8EE6ED1E05</object-id><label>Figure 6.</label><caption><p><italic><tp:taxon-name><tp:taxon-name-part taxon-name-part-type="genus" reg="Solanum">Solanum</tp:taxon-name-part> <tp:taxon-name-part taxon-name-part-type="species" reg="villosum">villosum</tp:taxon-name-part></tp:taxon-name></italic>: <bold>A</bold>. plant in flowering and fruiting; <bold>B</bold>. close-up of the leaves and flowers. Photographer: A. Sukhorukov (Lamrija, Guercif Province, Morocco).</p></caption><graphic xmlns:xlink="http://www.w3.org/1999/xlink" xlink:href="phytokeys-270-235_article-169902__-g006.jpg" id="oo_1532635.jpg" position="float" orientation="portrait" xlink:type="simple"><uri content-type="original_file" xlink:type="simple">https://binary.pensoft.net/fig/1532635</uri></graphic></fig></tp:treatment-sec><tp:treatment-sec sec-type="Description"><title>Description.</title><p>Upright annuals up to 50 cm tall; trichomes mostly simple, short or long, occasionally glandular; leaves dull green, concoloured, sinuate-dentate or entire, ovate, base attenuate; each cyme of 2–5(6) flowers; corolla actinomorphic, white or light purple, 10–15 mm in diameter, anthers 1.8–2.2 mm long, equal; calyx not accrescent, small and not enveloping the fruit completely, spreading or reflexed in fruiting; fruit 6–8 mm across, broadly ovoid or roundish, orange or red, dull, sclereidal concretions usually absent.</p></tp:treatment-sec><tp:treatment-sec sec-type="Taxonomic note"><title>Taxonomic note.</title><p>In its vegetative characteristics, <italic><tp:taxon-name><tp:taxon-name-part taxon-name-part-type="genus" reg="Solanum">S.</tp:taxon-name-part> <tp:taxon-name-part taxon-name-part-type="species" reg="villosum">villosum</tp:taxon-name-part></tp:taxon-name></italic> is very similar to <italic><tp:taxon-name><tp:taxon-name-part taxon-name-part-type="genus" reg="Solanum">S.</tp:taxon-name-part> <tp:taxon-name-part taxon-name-part-type="species" reg="nigrum">nigrum</tp:taxon-name-part></tp:taxon-name></italic>, and the color and shape of ripe berries are the main differences between these species. Sometimes these species are mistaken for each other; remarkably, the only record of <italic><tp:taxon-name><tp:taxon-name-part taxon-name-part-type="genus" reg="Solanum">S.</tp:taxon-name-part> <tp:taxon-name-part taxon-name-part-type="species" reg="villosum">villosum</tp:taxon-name-part></tp:taxon-name></italic> from Leningrad Oblast (Viipuri [Vyborg] town, 1934, <italic>V. Erkamo s.n</italic>. (H766135)), which was published by <xref ref-type="bibr" rid="B99">Saarisalo-Taubert (1967)</xref>, is rejected here because it appears to belong to a more hirsute variety of <italic><tp:taxon-name><tp:taxon-name-part taxon-name-part-type="genus" reg="Solanum">S.</tp:taxon-name-part> <tp:taxon-name-part taxon-name-part-type="species" reg="nigrum">nigrum</tp:taxon-name-part></tp:taxon-name></italic>.</p></tp:treatment-sec><tp:treatment-sec sec-type="Nomenclatural note"><title>Nomenclatural note.</title><p><xref ref-type="bibr" rid="B105">Särkinen et al. (2018)</xref> cautiously treated <italic><tp:taxon-name><tp:taxon-name-part taxon-name-part-type="genus" reg="Solanum">S.</tp:taxon-name-part> <tp:taxon-name-part taxon-name-part-type="species" reg="villosum">villosum</tp:taxon-name-part></tp:taxon-name></italic> Mill. and <italic><tp:taxon-name><tp:taxon-name-part taxon-name-part-type="genus" reg="Solanum">S.</tp:taxon-name-part> <tp:taxon-name-part taxon-name-part-type="species" reg="nigrum">nigrum</tp:taxon-name-part></tp:taxon-name></italic> var. <tp:taxon-name><tp:taxon-name-part taxon-name-part-type="genus" reg="Solanum"/><tp:taxon-name-part taxon-name-part-type="species">villosum</tp:taxon-name-part></tp:taxon-name> L. as heterotypic synonyms because Miller’s protologue included no direct or indirect reference to, or mention of, the Linnaean variety. However, <xref ref-type="bibr" rid="B78">Miller (1768)</xref> noted that he adopted the Linnaean nomenclature, and his acceptance of the Linnaean taxon with the same final epithet may be treated as an indication of Miller’s potential intent to publish a new combination rather than a new species name in its own right (Art. 41.4 of the International Code of Nomenclature, ICN: <xref ref-type="bibr" rid="B130">Turland et al. 2025</xref>).</p><p>The lectotype of <italic><tp:taxon-name><tp:taxon-name-part taxon-name-part-type="genus" reg="Solanum">S.</tp:taxon-name-part> <tp:taxon-name-part taxon-name-part-type="species" reg="luteum">luteum</tp:taxon-name-part></tp:taxon-name></italic> is specimen no. 691, presented to the Royal Society in London by the Worshipful Society of Apothecaries in 1735 (<xref ref-type="bibr" rid="B97">Rand 1737</xref>), collected from a plant cultivated in England at the Chelsea Physic Garden, of American origin (<xref ref-type="bibr" rid="B78">Miller 1768</xref>), and identified according to <xref ref-type="bibr" rid="B8">Bauhin (1623</xref>: 166). The specimen was originally kept at the Society but transferred to the British Museum in 1781 (<xref ref-type="bibr" rid="B119">Stungo 1993</xref>).</p></tp:treatment-sec><tp:treatment-sec sec-type="Distribution"><title>Distribution.</title><p>This species is native to the Mediterranean Region, the Caucasus, and the Irano-Turanian Region, whereas it is probably alien in the North Caucasus, Central Asia, Africa, and India. Its alien occurrences are scattered in European Russia but are more common in the North Caucasus.</p><p>Records of this species in the Russian North Caucasus date back to the early 20<sup>th</sup> century, but in Transcaucasia (Armenia, Georgia, and Azerbaijan) it was already noted by Bieberstein (1819, as <italic><tp:taxon-name><tp:taxon-name-part taxon-name-part-type="genus" reg="Solanum">S.</tp:taxon-name-part> <tp:taxon-name-part taxon-name-part-type="species" reg="nigrum">nigrum</tp:taxon-name-part></tp:taxon-name></italic> var. <tp:taxon-name><tp:taxon-name-part taxon-name-part-type="genus" reg="Solanum"/><tp:taxon-name-part taxon-name-part-type="species">villosum</tp:taxon-name-part></tp:taxon-name>). The first collections available at LE date back to the middle of the 19<sup>th</sup> century. <xref ref-type="bibr" rid="B35">Grossheim (1926)</xref> supposed that <italic><tp:taxon-name><tp:taxon-name-part taxon-name-part-type="genus" reg="Solanum">S.</tp:taxon-name-part> <tp:taxon-name-part taxon-name-part-type="species" reg="villosum">villosum</tp:taxon-name-part></tp:taxon-name></italic> (as <italic><tp:taxon-name><tp:taxon-name-part taxon-name-part-type="genus" reg="Solanum">S.</tp:taxon-name-part> <tp:taxon-name-part taxon-name-part-type="species" reg="flavum">flavum</tp:taxon-name-part></tp:taxon-name></italic> Kit.) is an eastern Mediterranean floristic element. Because of its absence from natural habitats, this species was evaluated as an alien species in Central Asia (<xref ref-type="bibr" rid="B106">Sennikov and Lazkov 2022</xref>, <xref ref-type="bibr" rid="B107">2024</xref>) and in Belgium (<xref ref-type="bibr" rid="B135">Verloove 2006</xref>). In contrast, <xref ref-type="bibr" rid="B105">Särkinen et al. (2018)</xref> outlined the native range of <italic><tp:taxon-name><tp:taxon-name-part taxon-name-part-type="genus" reg="Solanum">S.</tp:taxon-name-part> <tp:taxon-name-part taxon-name-part-type="species" reg="villosum">villosum</tp:taxon-name-part></tp:taxon-name></italic> across West and Central Europe, Africa, Central Asia, and Hindustan.</p><p>In European Russia (Fig. <xref ref-type="fig" rid="F7">7A</xref>), very scattered records of the species are known from Ivanovo Oblast (<xref ref-type="bibr" rid="B11">Borisova 2004</xref>, as <italic><tp:taxon-name><tp:taxon-name-part taxon-name-part-type="genus" reg="Solanum">S.</tp:taxon-name-part> <tp:taxon-name-part taxon-name-part-type="species" reg="luteum">luteum</tp:taxon-name-part></tp:taxon-name></italic>), Kursk Oblast (<xref ref-type="bibr" rid="B147">Zolotukhin 2013</xref>, as <italic><tp:taxon-name><tp:taxon-name-part taxon-name-part-type="genus" reg="Solanum">S.</tp:taxon-name-part> <tp:taxon-name-part taxon-name-part-type="species" reg="humile">humile</tp:taxon-name-part></tp:taxon-name></italic>), Moscow Oblast (<xref ref-type="bibr" rid="B73">Mayorov et al. 2012</xref>, as <italic><tp:taxon-name><tp:taxon-name-part taxon-name-part-type="genus" reg="Solanum">S.</tp:taxon-name-part> <tp:taxon-name-part taxon-name-part-type="species" reg="villosum">villosum</tp:taxon-name-part></tp:taxon-name></italic>), Rostov Oblast (<xref ref-type="bibr" rid="B89">Poyarkova 1981</xref>, as <italic><tp:taxon-name><tp:taxon-name-part taxon-name-part-type="genus" reg="Solanum">S.</tp:taxon-name-part> <tp:taxon-name-part taxon-name-part-type="species" reg="luteum">luteum</tp:taxon-name-part></tp:taxon-name></italic>), Tambov Oblast (<xref ref-type="bibr" rid="B120">Sukhorukov 2010</xref>, as <italic><tp:taxon-name><tp:taxon-name-part taxon-name-part-type="genus" reg="Solanum">S.</tp:taxon-name-part> <tp:taxon-name-part taxon-name-part-type="species" reg="judaicum">judaicum</tp:taxon-name-part></tp:taxon-name></italic> and <italic><tp:taxon-name><tp:taxon-name-part taxon-name-part-type="genus" reg="Solanum">S.</tp:taxon-name-part> <tp:taxon-name-part taxon-name-part-type="species" reg="luteum">luteum</tp:taxon-name-part></tp:taxon-name></italic>), Vladimir Oblast (<xref ref-type="bibr" rid="B12">Borisova and Senyushkina 2008</xref>, as <italic><tp:taxon-name><tp:taxon-name-part taxon-name-part-type="genus" reg="Solanum">S.</tp:taxon-name-part> <tp:taxon-name-part taxon-name-part-type="species" reg="luteum">luteum</tp:taxon-name-part></tp:taxon-name></italic>), and Volgograd Oblast (<xref ref-type="bibr" rid="B89">Poyarkova 1981</xref>, as <italic><tp:taxon-name><tp:taxon-name-part taxon-name-part-type="genus" reg="Solanum">S.</tp:taxon-name-part> <tp:taxon-name-part taxon-name-part-type="species" reg="luteum">luteum</tp:taxon-name-part></tp:taxon-name></italic>).</p><fig id="F7" position="float" orientation="portrait"><object-id xmlns:xlink="http://www.w3.org/1999/xlink" content-type="doi" xlink:type="simple">10.3897/phytokeys.270.169902.figure7</object-id><object-id xmlns:xlink="http://www.w3.org/1999/xlink" content-type="arpha" xlink:type="simple">AE90A2CE-3130-57DF-BE7B-81533194FA64</object-id><label>Figure 7.</label><caption><p>Records of <italic><tp:taxon-name><tp:taxon-name-part taxon-name-part-type="genus" reg="Solanum">Solanum</tp:taxon-name-part></tp:taxon-name></italic> species in European Russia: <bold>A</bold>. <italic><tp:taxon-name><tp:taxon-name-part taxon-name-part-type="genus" reg="Solanum">Solanum</tp:taxon-name-part> <tp:taxon-name-part taxon-name-part-type="species" reg="villosum">villosum</tp:taxon-name-part></tp:taxon-name></italic>; <bold>B</bold>. <italic><tp:taxon-name><tp:taxon-name-part taxon-name-part-type="genus" reg="Solanum">S.</tp:taxon-name-part> <tp:taxon-name-part taxon-name-part-type="species" reg="elaeagnifolium">elaeagnifolium</tp:taxon-name-part></tp:taxon-name></italic>; <bold>C</bold>. <italic><tp:taxon-name><tp:taxon-name-part taxon-name-part-type="genus" reg="Solanum">S.</tp:taxon-name-part> <tp:taxon-name-part taxon-name-part-type="species" reg="heterodoxum">heterodoxum</tp:taxon-name-part></tp:taxon-name></italic>; <bold>D</bold>. <italic><tp:taxon-name><tp:taxon-name-part taxon-name-part-type="genus" reg="Solanum">S.</tp:taxon-name-part> <tp:taxon-name-part taxon-name-part-type="species" reg="rostratum">rostratum</tp:taxon-name-part></tp:taxon-name></italic>. Yellow squares denote data from references.</p></caption><graphic xmlns:xlink="http://www.w3.org/1999/xlink" xlink:href="phytokeys-270-235_article-169902__-g007.jpg" id="oo_1532636.jpg" position="float" orientation="portrait" xlink:type="simple"><uri content-type="original_file" xlink:type="simple">https://binary.pensoft.net/fig/1532636</uri></graphic></fig><p><xref ref-type="bibr" rid="B63">Kravchenko (2024)</xref> erroneously reported a casual occurrence of <italic><tp:taxon-name><tp:taxon-name-part taxon-name-part-type="genus" reg="Solanum">S.</tp:taxon-name-part> <tp:taxon-name-part taxon-name-part-type="species" reg="villosum">villosum</tp:taxon-name-part></tp:taxon-name></italic> from Petrozavodsk, Republic of Karelia. This specimen belongs to <italic><tp:taxon-name><tp:taxon-name-part taxon-name-part-type="genus" reg="Solanum">S.</tp:taxon-name-part> <tp:taxon-name-part taxon-name-part-type="species" reg="nitidibaccatum">nitidibaccatum</tp:taxon-name-part></tp:taxon-name></italic>.</p><p>In Krasnodar Krai, the species is currently common in some areas, e.g., between Anapa town and Dzhubga village (D. Shilnikov, pers. obs.). In European Russia (Fig. <xref ref-type="fig" rid="F7">7A</xref>), it is clearly a neophyte, whose active spread started in the late 20<sup>th</sup> century. Remarkably, by that time it was not known in the Lower Don area in the southern part of European Russia (<xref ref-type="bibr" rid="B148">Zozulin and Fedyaeva 1985</xref>).</p></tp:treatment-sec><tp:treatment-sec sec-type="Ecology"><title>Ecology.</title><p>Waste ground, roadsides, kitchen gardens.</p></tp:treatment-sec><tp:treatment-sec sec-type="Residence status"><title>Residence status.</title><p>The residence status of <italic><tp:taxon-name><tp:taxon-name-part taxon-name-part-type="genus" reg="Solanum">S.</tp:taxon-name-part> <tp:taxon-name-part taxon-name-part-type="species" reg="villosum">villosum</tp:taxon-name-part></tp:taxon-name></italic> in the southern parts of European Russia can be defined as that of a naturalized alien. It is clearly a neophyte in European Russia, where it has been found mostly since the early 2000s.</p><p>The species is probably an archeophyte in the North Caucasus.</p></tp:treatment-sec><tp:treatment-sec sec-type="Pathways of introduction"><title>Pathways of introduction.</title><p>Transport – Contaminant: seed contaminant.</p><p>The species was usually found on waste lands, landfills, and roadsides. This indicates its possible arrival as a seed contaminant, being a garden weed in the southern regions.</p></tp:treatment-sec><ref-list><ref id="B25"><mixed-citation xmlns:xlink="http://www.w3.org/1999/xlink" xlink:type="simple">Edmonds JM (1979) Nomenclatural notes on some species of <italic><tp:taxon-name><tp:taxon-name-part taxon-name-part-type="genus">Solanum</tp:taxon-name-part></tp:taxon-name></italic> L. found in Europe. Botanical Journal of the Linnean Society 78(3): 213–233. <ext-link xlink:href="10.1111/j.1095-8339.1979.tb02194.x" ext-link-type="doi" xlink:type="simple">https://doi.org/10.1111/j.1095-8339.1979.tb02194.x</ext-link></mixed-citation></ref><ref id="B27"><mixed-citation xmlns:xlink="http://www.w3.org/1999/xlink" xlink:type="simple">Edmonds JM (2012) <italic><tp:taxon-name><tp:taxon-name-part taxon-name-part-type="genus">Solanum</tp:taxon-name-part></tp:taxon-name></italic> sect. <italic><tp:taxon-name><tp:taxon-name-part taxon-name-part-type="genus">Solanum</tp:taxon-name-part></tp:taxon-name></italic>. In: Beentje H (Ed.) Flora of Tropical East Africa. <tp:taxon-name><tp:taxon-name-part taxon-name-part-type="family">Solanaceae</tp:taxon-name-part></tp:taxon-name>. Kew Publishing, London, 124–144.</mixed-citation></ref><ref id="B38"><mixed-citation xmlns:xlink="http://www.w3.org/1999/xlink" xlink:type="simple">Henderson RJF (1974) <italic><tp:taxon-name><tp:taxon-name-part taxon-name-part-type="genus">Solanum</tp:taxon-name-part> <tp:taxon-name-part taxon-name-part-type="species">nigrum</tp:taxon-name-part></tp:taxon-name></italic> L. (<tp:taxon-name><tp:taxon-name-part taxon-name-part-type="family">Solanaceae</tp:taxon-name-part></tp:taxon-name>) and related species in Australia. Contributions from the Queensland Herbarium 16: 1–78. <ext-link xlink:href="10.5962/p.366052" ext-link-type="doi" xlink:type="simple">https://doi.org/10.5962/p.366052</ext-link></mixed-citation></ref><ref id="B99"><mixed-citation xmlns:xlink="http://www.w3.org/1999/xlink" xlink:type="simple">Saarisalo-Taubert A (1967) Adventive <italic><tp:taxon-name><tp:taxon-name-part taxon-name-part-type="genus">Solanum</tp:taxon-name-part></tp:taxon-name></italic> species of the group Morella in Eastern Fennoscandia. Annales Botanici Fennici 4(1): 87–94.</mixed-citation></ref><ref id="B105"><mixed-citation xmlns:xlink="http://www.w3.org/1999/xlink" xlink:type="simple">Särkinen T, Poczai P, Barboza GE, Van Der Weerden GM, Baden M, Knapp S (2018) A revision of the Old World Black Nightshades (Morelloid clade of <italic><tp:taxon-name><tp:taxon-name-part taxon-name-part-type="genus">Solanum</tp:taxon-name-part></tp:taxon-name></italic> L., <tp:taxon-name><tp:taxon-name-part taxon-name-part-type="family">Solanaceae</tp:taxon-name-part></tp:taxon-name>). PhytoKeys 106: 1–223. <ext-link xlink:href="10.3897/phytokeys.106.21991" ext-link-type="doi" xlink:type="simple">https://doi.org/10.3897/phytokeys.106.21991</ext-link></mixed-citation></ref><ref id="B78"><mixed-citation xmlns:xlink="http://www.w3.org/1999/xlink" xlink:type="simple">Miller P (1768) Gardener’s dictionary, edn. 8. Printed for the author, London, unpaged. <ext-link xlink:href="10.5962/bhl.title.541" ext-link-type="doi" xlink:type="simple">https://doi.org/10.5962/bhl.title.541</ext-link></mixed-citation></ref><ref id="B130"><mixed-citation xmlns:xlink="http://www.w3.org/1999/xlink" xlink:type="simple">Turland NJ, Wiersema JH, Barrie FR, Gandhi KN, Gravendyck J, Greuter W, Hawksworth DL, Herendeen PS, Klopper RR, Knapp S, Kusber WH, Li DZ, May TW, Monro AM, Prado J, Price MJ, Smith GF, Zamora Señoret JC (2025) International Code of Nomenclature for algae, fungi, and plants (Madrid Code). Regnum Vegetabile 162. Chicago: University of Chicago Press. <ext-link xlink:href="10.7208/chicago/9780226839479.001.0001" ext-link-type="doi" xlink:type="simple">https://doi.org/10.7208/chicago/9780226839479.001.0001</ext-link></mixed-citation></ref><ref id="B97"><mixed-citation xmlns:xlink="http://www.w3.org/1999/xlink" xlink:type="simple">Rand I (1737) A catalogue of the fifty plants, from Chelsea-Garden, presented to the Royal Society by the Company of Apothecaries, for the year 1735. Philosophical Transactions 40: 1–4. <ext-link xlink:href="10.1098/rstl.1737.0001" ext-link-type="doi" xlink:type="simple">https://doi.org/10.1098/rstl.1737.0001</ext-link></mixed-citation></ref><ref id="B8"><mixed-citation xmlns:xlink="http://www.w3.org/1999/xlink" xlink:type="simple">Bauhin C (1623) Pinax theatri botanici. Sumptibus &amp; typis Ludovici Regis, Basel, 522 pp.</mixed-citation></ref><ref id="B119"><mixed-citation xmlns:xlink="http://www.w3.org/1999/xlink" xlink:type="simple">Stungo R (1993) The Royal Society specimens from the Chelsea Physic Garden 1722–1799. Notes and Records of the Royal Society of London 47(2): 213–224. <ext-link xlink:href="10.1098/rsnr.1993.0028" ext-link-type="doi" xlink:type="simple">https://doi.org/10.1098/rsnr.1993.0028</ext-link></mixed-citation></ref><ref id="B35"><mixed-citation xmlns:xlink="http://www.w3.org/1999/xlink" xlink:type="simple">Grossheim AA (1926) Flora Talysha [Flora of the Talysh]. Poligraftrest, Tiflis [Tbilisi], 273 pp. [In Russian]</mixed-citation></ref><ref id="B106"><mixed-citation xmlns:xlink="http://www.w3.org/1999/xlink" xlink:type="simple">Sennikov AN, Lazkov GA (2022) The first checklist of alien vascular plants of Kyrgyzstan, with new records and critical evaluation of earlier data. Contribution 2. Biodiversity Data Journal 10: e80804. <ext-link xlink:href="10.3897/BDJ.10.e80804" ext-link-type="doi" xlink:type="simple">https://doi.org/10.3897/BDJ.10.e80804</ext-link></mixed-citation></ref><ref id="B107"><mixed-citation xmlns:xlink="http://www.w3.org/1999/xlink" xlink:type="simple">Sennikov AN, Lazkov GA (2024) Alien plants of Kyrgyzstan: The first complete inventory, distributions and main patterns. Plants 13(2): e286. <ext-link xlink:href="10.3390/plants13020286" ext-link-type="doi" xlink:type="simple">https://doi.org/10.3390/plants13020286</ext-link></mixed-citation></ref><ref id="B135"><mixed-citation xmlns:xlink="http://www.w3.org/1999/xlink" xlink:type="simple">Verloove F (2006) Catalogue of neophytes in Belgium (1800–2005). Scripta Botanica Belgica 39: 1–89.</mixed-citation></ref><ref id="B11"><mixed-citation xmlns:xlink="http://www.w3.org/1999/xlink" xlink:type="simple">Borisova EA (2004) Alien plants new to and rare in Ivanovo Oblast. Botanicheskii Zhurnal 89(12): 1902–1905. [In Russian]</mixed-citation></ref><ref id="B147"><mixed-citation xmlns:xlink="http://www.w3.org/1999/xlink" xlink:type="simple">Zolotukhin NI (2013) Floristic records in Belgorod and Kursk Provinces. Bulletin of Moscow Society of Naturalists, biological series 118(3): 78–80. [In Russian]</mixed-citation></ref><ref id="B73"><mixed-citation xmlns:xlink="http://www.w3.org/1999/xlink" xlink:type="simple">Mayorov SR, Bochkin VD, Nasimovich YA, Scherbakov AV (2012) Alien flora of Moscow and Moscow Oblast. KMK Press, Moscow, 412 pp. [In Russian]</mixed-citation></ref><ref id="B89"><mixed-citation xmlns:xlink="http://www.w3.org/1999/xlink" xlink:type="simple">Poyarkova AI (1981) <tp:taxon-name><tp:taxon-name-part taxon-name-part-type="family">Solanaceae</tp:taxon-name-part></tp:taxon-name>. In: Fyodorov AA (Ed.) Flora of the European part of the USSR. Nauka, Leningrad, 179–201. [In Russian]</mixed-citation></ref><ref id="B120"><mixed-citation xmlns:xlink="http://www.w3.org/1999/xlink" xlink:type="simple">Sukhorukov AN (2010) The identification manual of vascular plants of Tambov Region. Grif and Co, Tula, 349 pp. [In Russian]</mixed-citation></ref><ref id="B12"><mixed-citation xmlns:xlink="http://www.w3.org/1999/xlink" xlink:type="simple">Borisova EA, Senyushkina IV (2008) Alien plants new to the Upper Volga Region. Bulletin of Moscow Society of Naturalists, biological series 113(6): 54–55. [In Russian]</mixed-citation></ref><ref id="B63"><mixed-citation xmlns:xlink="http://www.w3.org/1999/xlink" xlink:type="simple">Kravchenko AV (2024) Alien vascular plant species new for the Republic of Karelia. Botanicheskii Zhurnal 109(3): 293–296. <ext-link xlink:href="10.31857/S0006813624030066" ext-link-type="doi" xlink:type="simple">https://doi.org/10.31857/S0006813624030066</ext-link> [In Russian]</mixed-citation></ref><ref id="B148"><mixed-citation xmlns:xlink="http://www.w3.org/1999/xlink" xlink:type="simple">Zozulin GM, Fedyaeva VV [Eds] (1985) Flora of the Lower Don River, Vol. 2. Rostov University Press, Rostov-on-Don, 240 pp. [In Russian]</mixed-citation></ref></ref-list></tp:taxon-treatment>
