# Supplementary material for: Taxonomic revision of the neophyte nightshades (Solanum, Solanaceae) in European Russia and the North Caucasus
Source: PhytoKeys. 2026 Feb 5;270:235–71. doi: 10.3897/phytokeys.270.169902 (PMC12902770; doi:10.3897/phytokeys.270.169902)
Supplement: XML Treatment for Solanum elaeagnifolium [file phytokeys.270.169902-treatment6.xml]

<!DOCTYPE tp:taxon-treatment
  PUBLIC "-//TaxonX//DTD Taxonomic Treatment Publishing DTD v0 20100105//EN" "tax-treatment-NSO.dtd">
<tp:taxon-treatment xmlns:tp="http://www.plazi.org/taxpub"><tp:treatment-meta><kwd-group><label>Taxon classification</label><kwd>
                  <named-content content-type="kingdom">Plantae</named-content>
                </kwd><kwd>
                  <named-content content-type="order">Solanales</named-content>
                </kwd><kwd>
                  <named-content content-type="family">Solanaceae</named-content>
                </kwd></kwd-group><mixed-citation publication-type="journal"><person-group><name><surname>Sukhorukov</surname><given-names>Alexander P.</given-names></name><name><surname>Knapp</surname><given-names>Sandra</given-names></name><name><surname>Glazkova</surname><given-names>Elena A.</given-names></name><name><surname>Shilnikov</surname><given-names>Dmitry S.</given-names></name><name><surname>Kushunina</surname><given-names>Maria</given-names></name><name><surname>Sennikov</surname><given-names>Alexander N.</given-names></name></person-group><article-title>Taxonomic revision of the neophyte nightshades (<italic><tp:taxon-name><tp:taxon-name-part taxon-name-part-type="genus" reg="Solanum">Solanum</tp:taxon-name-part></tp:taxon-name></italic>, <tp:taxon-name><tp:taxon-name-part taxon-name-part-type="family" reg="Solanaceae">Solanaceae</tp:taxon-name-part></tp:taxon-name>) in European Russia and the North Caucasus</article-title><source>PhytoKeys</source><day>05</day><month>02</month><year>2026</year><volume>270</volume><fpage>235</fpage><lpage>271</lpage><pub-id pub-id-type="doi">10.3897/phytokeys.270.169902</pub-id></mixed-citation></tp:treatment-meta><tp:nomenclature><label>6.</label><tp:taxon-name><object-id xmlns:xlink="http://www.w3.org/1999/xlink" content-type="arpha" xlink:type="simple">8C2F1FE8-10AB-5B9D-A497-22A9841C837C</object-id>
                        		<tp:taxon-name-part taxon-name-part-type="genus" reg="Solanum">Solanum</tp:taxon-name-part> <tp:taxon-name-part taxon-name-part-type="species" reg="elaeagnifolium">elaeagnifolium</tp:taxon-name-part>
                        	</tp:taxon-name><tp:taxon-authority>Cav., Icon. 3: 22 (1795).</tp:taxon-authority><xref ref-type="fig" rid="F8">Fig. 8</xref></tp:nomenclature><tp:treatment-sec sec-type="Type"><title>Type.</title><p>Cultivated in Madrid from “America calidiore” [“del viaje de los españoles alrededor del mundo, Cult. en el R. J. Bot. 1793”], <italic>Anonymous s.n.</italic>. (lectotype, designated by <xref ref-type="bibr" rid="B55">Knapp (2007</xref>: 198): MA-476348-2; isolectotype: MA-476348-1).</p><fig id="F8" position="float" orientation="portrait"><object-id xmlns:xlink="http://www.w3.org/1999/xlink" content-type="doi" xlink:type="simple">10.3897/phytokeys.270.169902.figure8</object-id><object-id xmlns:xlink="http://www.w3.org/1999/xlink" content-type="arpha" xlink:type="simple">3CAC497A-9FEC-54AF-88A5-E60A8118E34A</object-id><label>Figure 8.</label><caption><p><italic><tp:taxon-name><tp:taxon-name-part taxon-name-part-type="genus" reg="Solanum">Solanum</tp:taxon-name-part> <tp:taxon-name-part taxon-name-part-type="species" reg="elaeagnifolium">elaeagnifolium</tp:taxon-name-part></tp:taxon-name></italic>. Photographer: A. Sukhorukov (M’Hamid El Ghizlane, Morocco).</p></caption><graphic xmlns:xlink="http://www.w3.org/1999/xlink" xlink:href="phytokeys-270-235_article-169902__-g008.jpg" id="oo_1532637.jpg" position="float" orientation="portrait" xlink:type="simple"><uri content-type="original_file" xlink:type="simple">https://binary.pensoft.net/fig/1532637</uri></graphic></fig></tp:treatment-sec><tp:treatment-sec sec-type="Description"><title>Description.</title><p>Rhizomatous subshrub up to 50 cm tall, ± prickly, especially in lower parts of the stem, covered with lepidote (peltate) and stellate hairs; leaves grey from both sides, oblong or elliptic, entire, crenate, or sinuate; each cyme of 4–6 flowers; corolla actinomorphic, usually violet or purple, rarely white, 25–35 mm in diameter; all anthers ± equal, 6–10 mm long; fruit 7–12 mm in diameter, exserted, leathery, orange with sticky pulp, dull, sclereidal concretions absent.</p></tp:treatment-sec><tp:treatment-sec sec-type="Distribution"><title>Distribution.</title><p>This species is native to South America and alien in many warm temperate and subtropical regions of the world.</p><p>The earliest European records date back to the late 18<sup>th</sup> century in Spain and the mid-19<sup>th</sup> century in France, but its spread to the Mediterranean area probably began in the mid-20<sup>th</sup> century (<xref ref-type="bibr" rid="B134">Uludag et al. 2016</xref>; see also the discussion in <xref ref-type="bibr" rid="B57">Knapp et al. 2017</xref>). To date, <italic><tp:taxon-name><tp:taxon-name-part taxon-name-part-type="genus" reg="Solanum">S.</tp:taxon-name-part> <tp:taxon-name-part taxon-name-part-type="species" reg="elaeagnifolium">elaeagnifolium</tp:taxon-name-part></tp:taxon-name></italic> is considered an invasive species inhabiting disturbed places across the Mediterranean area (e.g., <xref ref-type="bibr" rid="B109">Sforza and Jones 2007</xref>; <xref ref-type="bibr" rid="B14">Brunel 2011</xref>; <xref ref-type="bibr" rid="B64">Krigas et al. 2023</xref>). Recent documented records of the species close to Russia have been reported from Turkey (<xref ref-type="bibr" rid="B43">İlçim and Behçet 2007</xref>) and Azerbaijan (<xref ref-type="bibr" rid="B145">Zernov and Mirzayeva 2016</xref>). In Azerbaijan, <italic><tp:taxon-name><tp:taxon-name-part taxon-name-part-type="genus" reg="Solanum">S.</tp:taxon-name-part> <tp:taxon-name-part taxon-name-part-type="species" reg="elaeagnifolium">elaeagnifolium</tp:taxon-name-part></tp:taxon-name></italic> has invaded semi-deserts with dominant native species such as <italic><tp:taxon-name><tp:taxon-name-part taxon-name-part-type="genus" reg="Caroxylon">Caroxylon</tp:taxon-name-part> <tp:taxon-name-part taxon-name-part-type="species" reg="dendroides">dendroides</tp:taxon-name-part></tp:taxon-name></italic> (Pall.) Tzvelev, <italic><tp:taxon-name><tp:taxon-name-part taxon-name-part-type="genus" reg="Alhagi">Alhagi</tp:taxon-name-part> <tp:taxon-name-part taxon-name-part-type="species" reg="pseudalhagi">pseudalhagi</tp:taxon-name-part></tp:taxon-name></italic> (M.Bieb.) Desv., and <italic><tp:taxon-name><tp:taxon-name-part taxon-name-part-type="genus" reg="Artemisia">Artemisia</tp:taxon-name-part> <tp:taxon-name-part taxon-name-part-type="species" reg="fragrans">fragrans</tp:taxon-name-part></tp:taxon-name></italic> Willd. (V. Karimov in herb. LE). The invasion of <italic><tp:taxon-name><tp:taxon-name-part taxon-name-part-type="genus" reg="Solanum">S.</tp:taxon-name-part> <tp:taxon-name-part taxon-name-part-type="species" reg="elaeagnifolium">elaeagnifolium</tp:taxon-name-part></tp:taxon-name></italic> in Azerbaijan, as well as a recent observation in Georgia (iNaturalist: <ext-link xmlns:xlink="http://www.w3.org/1999/xlink" xlink:href="https://www.inaturalist.org/observations/179191722" ext-link-type="uri" xlink:type="simple">https://www.inaturalist.org/observations/179191722</ext-link>), makes further expansion into the plains of the Republic of Dagestan (Russia) predictable. To date, <italic><tp:taxon-name><tp:taxon-name-part taxon-name-part-type="genus" reg="Solanum">S.</tp:taxon-name-part> <tp:taxon-name-part taxon-name-part-type="species" reg="elaeagnifolium">elaeagnifolium</tp:taxon-name-part></tp:taxon-name></italic> has been recorded in the North Caucasus (Chechen Republic; <xref ref-type="bibr" rid="B111">Shkhagapsoev et al. 2022</xref>), but we have not seen the relevant herbarium specimens.</p><p>Its only records in European Russia (Fig. <xref ref-type="fig" rid="F7">7B</xref>) are known from the Udmurt Republic, where the species was found in 1985 and 1989 in the territory of grain-processing facilities (<xref ref-type="bibr" rid="B129">Tuganaev and Puzyryov 1988</xref>; <xref ref-type="bibr" rid="B4">Baranova and Puzyryov 2012</xref>). These records are linked with the large-scale late Soviet import of North American grain, which was responsible for the casual introduction of several exotic alien plants and, apparently, the mass invasion of the noxious weed <italic><tp:taxon-name><tp:taxon-name-part taxon-name-part-type="genus" reg="Bidens">Bidens</tp:taxon-name-part> <tp:taxon-name-part taxon-name-part-type="species" reg="frondosa">frondosa</tp:taxon-name-part></tp:taxon-name></italic> L. (<xref ref-type="bibr" rid="B106">Sennikov and Lazkov 2022</xref>).</p></tp:treatment-sec><tp:treatment-sec sec-type="Ecology"><title>Ecology.</title><p>Waste ground, roadsides, railroad beds, grain-processing facilities.</p></tp:treatment-sec><tp:treatment-sec sec-type="Residence status"><title>Residence status.</title><p>Casual alien in Central Russia. In the Udmurt Republic, <italic><tp:taxon-name><tp:taxon-name-part taxon-name-part-type="genus" reg="Solanum">S.</tp:taxon-name-part> <tp:taxon-name-part taxon-name-part-type="species" reg="elaeagnifolium">elaeagnifolium</tp:taxon-name-part></tp:taxon-name></italic> is not able to survive in the temperate climate with cold winters.</p></tp:treatment-sec><tp:treatment-sec sec-type="Pathways of introduction"><title>Pathways of introduction.</title><p>Transport – Contaminant: seed contaminant.</p><p>The species is a typical grain immigrant in Russia.</p></tp:treatment-sec><tp:treatment-sec><!--Section generated to contain objects referenced in tp:taxon-treatment.--><fig id="F7" position="float" orientation="portrait"><object-id xmlns:xlink="http://www.w3.org/1999/xlink" content-type="doi" xlink:type="simple">10.3897/phytokeys.270.169902.figure7</object-id><object-id xmlns:xlink="http://www.w3.org/1999/xlink" content-type="arpha" xlink:type="simple">AE90A2CE-3130-57DF-BE7B-81533194FA64</object-id><label>Figure 7.</label><caption><p>Records of <italic><tp:taxon-name><tp:taxon-name-part taxon-name-part-type="genus" reg="Solanum">Solanum</tp:taxon-name-part></tp:taxon-name></italic> species in European Russia: <bold>A</bold>. <italic><tp:taxon-name><tp:taxon-name-part taxon-name-part-type="genus" reg="Solanum">Solanum</tp:taxon-name-part> <tp:taxon-name-part taxon-name-part-type="species" reg="villosum">villosum</tp:taxon-name-part></tp:taxon-name></italic>; <bold>B</bold>. <italic><tp:taxon-name><tp:taxon-name-part taxon-name-part-type="genus" reg="Solanum">S.</tp:taxon-name-part> <tp:taxon-name-part taxon-name-part-type="species" reg="elaeagnifolium">elaeagnifolium</tp:taxon-name-part></tp:taxon-name></italic>; <bold>C</bold>. <italic><tp:taxon-name><tp:taxon-name-part taxon-name-part-type="genus" reg="Solanum">S.</tp:taxon-name-part> <tp:taxon-name-part taxon-name-part-type="species" reg="heterodoxum">heterodoxum</tp:taxon-name-part></tp:taxon-name></italic>; <bold>D</bold>. <italic><tp:taxon-name><tp:taxon-name-part taxon-name-part-type="genus" reg="Solanum">S.</tp:taxon-name-part> <tp:taxon-name-part taxon-name-part-type="species" reg="rostratum">rostratum</tp:taxon-name-part></tp:taxon-name></italic>. Yellow squares denote data from references.</p></caption><graphic xmlns:xlink="http://www.w3.org/1999/xlink" xlink:href="phytokeys-270-235_article-169902__-g007.jpg" id="oo_1532636.jpg" position="float" orientation="portrait" xlink:type="simple"><uri content-type="original_file" xlink:type="simple">https://binary.pensoft.net/fig/1532636</uri></graphic></fig></tp:treatment-sec><ref-list><ref id="B55"><mixed-citation xmlns:xlink="http://www.w3.org/1999/xlink" xlink:type="simple">Knapp S (2007) Lectotypification of Cavanilles’ names in <italic><tp:taxon-name><tp:taxon-name-part taxon-name-part-type="genus">Solanum</tp:taxon-name-part></tp:taxon-name></italic> (<tp:taxon-name><tp:taxon-name-part taxon-name-part-type="family">Solanaceae</tp:taxon-name-part></tp:taxon-name>). Anales del Jardín Botánico de Madrid 64(2): 195–203. <ext-link xlink:href="10.3989/ajbm.2007.v64.i2.175" ext-link-type="doi" xlink:type="simple">https://doi.org/10.3989/ajbm.2007.v64.i2.175</ext-link></mixed-citation></ref><ref id="B134"><mixed-citation xmlns:xlink="http://www.w3.org/1999/xlink" xlink:type="simple">Uludag A, Gbehounou G, Kashefi J, Bouhache M, Bon MC, Bell C, Lagopodi AL (2016) Review of the current situation for <italic><tp:taxon-name><tp:taxon-name-part taxon-name-part-type="genus">Solanum</tp:taxon-name-part> <tp:taxon-name-part taxon-name-part-type="species">elaeagnifolium</tp:taxon-name-part></tp:taxon-name></italic> in the Mediterranean Basin. Bulletin OEPP. EPPO Bulletin. European and Mediterranean Plant Protection Organisation 46(1): 139–147. <ext-link xlink:href="10.1111/epp.12266" ext-link-type="doi" xlink:type="simple">https://doi.org/10.1111/epp.12266</ext-link></mixed-citation></ref><ref id="B57"><mixed-citation xmlns:xlink="http://www.w3.org/1999/xlink" xlink:type="simple">Knapp S, Sagona E, Carbonell AKZ, Chiarini F (2017) A revision of the <italic><tp:taxon-name><tp:taxon-name-part taxon-name-part-type="genus">Solanum</tp:taxon-name-part> <tp:taxon-name-part taxon-name-part-type="species">elaeagnifolium</tp:taxon-name-part></tp:taxon-name></italic> clade (Elaeagnifolium clade; subgenus <italic><tp:taxon-name><tp:taxon-name-part taxon-name-part-type="genus"/><tp:taxon-name-part taxon-name-part-type="subgenus">Leptostemonum</tp:taxon-name-part></tp:taxon-name></italic>, <tp:taxon-name><tp:taxon-name-part taxon-name-part-type="family">Solanaceae</tp:taxon-name-part></tp:taxon-name>). PhytoKeys 84: 1–104. <ext-link xlink:href="10.3897/phytokeys.84.12695" ext-link-type="doi" xlink:type="simple">https://doi.org/10.3897/phytokeys.84.12695</ext-link></mixed-citation></ref><ref id="B109"><mixed-citation xmlns:xlink="http://www.w3.org/1999/xlink" xlink:type="simple">Sforza R, Jones WA (2007) Potential for classical biocontrol of silverleaf nightshade in the Mediterranean Basin. Bulletin OEPP. EPPO Bulletin. European and Mediterranean Plant Protection Organisation 37(1): 156–162. <ext-link xlink:href="10.1111/j.1365-2338.2007.01109.x" ext-link-type="doi" xlink:type="simple">https://doi.org/10.1111/j.1365-2338.2007.01109.x</ext-link></mixed-citation></ref><ref id="B14"><mixed-citation xmlns:xlink="http://www.w3.org/1999/xlink" xlink:type="simple">Brunel S (2011) Pest risk analysis for <italic><tp:taxon-name><tp:taxon-name-part taxon-name-part-type="genus">Solanum</tp:taxon-name-part> <tp:taxon-name-part taxon-name-part-type="species">elaeagnifolium</tp:taxon-name-part></tp:taxon-name></italic> and international management measures proposed. Bulletin OEPP. EPPO Bulletin. European and Mediterranean Plant Protection Organisation 41(2): 232–242. <ext-link xlink:href="10.1111/j.1365-2338.2011.02457.x" ext-link-type="doi" xlink:type="simple">https://doi.org/10.1111/j.1365-2338.2011.02457.x</ext-link></mixed-citation></ref><ref id="B64"><mixed-citation xmlns:xlink="http://www.w3.org/1999/xlink" xlink:type="simple">Krigas N, Votsi N-E, Samartza I, Katsoulis G, Tsiafouli MA (2023) <italic><tp:taxon-name><tp:taxon-name-part taxon-name-part-type="genus">Solanum</tp:taxon-name-part> <tp:taxon-name-part taxon-name-part-type="species">elaeagnifolium</tp:taxon-name-part></tp:taxon-name></italic> (<tp:taxon-name><tp:taxon-name-part taxon-name-part-type="family">Solanaceae</tp:taxon-name-part></tp:taxon-name>) invading one in five Natura 2000 Protected Areas of Greece and one in four habitat types: What is next? Diversity 15(2): e143. <ext-link xlink:href="10.3390/d15020143" ext-link-type="doi" xlink:type="simple">https://doi.org/10.3390/d15020143</ext-link></mixed-citation></ref><ref id="B43"><mixed-citation xmlns:xlink="http://www.w3.org/1999/xlink" xlink:type="simple">İlçim A, Behçet L (2007) <italic><tp:taxon-name><tp:taxon-name-part taxon-name-part-type="genus">Solanum</tp:taxon-name-part> <tp:taxon-name-part taxon-name-part-type="species">elaeagnifolium</tp:taxon-name-part></tp:taxon-name></italic> Cav. in Turkey. Turkish Journal of Botany 31(6): 577–579.</mixed-citation></ref><ref id="B145"><mixed-citation xmlns:xlink="http://www.w3.org/1999/xlink" xlink:type="simple">Zernov AS, Mirzayeva SN (2016) <italic><tp:taxon-name><tp:taxon-name-part taxon-name-part-type="genus">Solanum</tp:taxon-name-part> <tp:taxon-name-part taxon-name-part-type="species">elaeagnifolium</tp:taxon-name-part></tp:taxon-name></italic> Cavara, a new invasive species in the Caucasus. Wulfenia 23: 253–256. [In Russian]</mixed-citation></ref><ref id="B111"><mixed-citation xmlns:xlink="http://www.w3.org/1999/xlink" xlink:type="simple">Shkhagapsoev SKh, Chadaeva VA, Taysumov MA, Shkhagapsoeva KA (2022) Blacklist of Flora of the Chechen Republic. Russian Journal of Biological Invasions 13(4): 551–561. [In Russian] <ext-link xlink:href="10.1134/S2075111722040129" ext-link-type="doi" xlink:type="simple">https://doi.org/10.1134/S2075111722040129</ext-link></mixed-citation></ref><ref id="B129"><mixed-citation xmlns:xlink="http://www.w3.org/1999/xlink" xlink:type="simple">Tuganaev VV, Puzyryov AN (1988) Hemerophytes of the watershed of the Vyatka and Kama Rivers. Ural University Publishers, Sverdlovsk, 128 pp. [In Russian]</mixed-citation></ref><ref id="B4"><mixed-citation xmlns:xlink="http://www.w3.org/1999/xlink" xlink:type="simple">Baranova OG, Puzyryov AN (2012) Konspekt flory Udmurtskoy Respubliki (sosudistye rasteniya) [Conspectus of flora of Udmurt Republic: vascular plants]. Institut Komputernikh Issledovanii, Moscow &amp; Izhevsk, 212 pp. [In Russian]</mixed-citation></ref><ref id="B106"><mixed-citation xmlns:xlink="http://www.w3.org/1999/xlink" xlink:type="simple">Sennikov AN, Lazkov GA (2022) The first checklist of alien vascular plants of Kyrgyzstan, with new records and critical evaluation of earlier data. Contribution 2. Biodiversity Data Journal 10: e80804. <ext-link xlink:href="10.3897/BDJ.10.e80804" ext-link-type="doi" xlink:type="simple">https://doi.org/10.3897/BDJ.10.e80804</ext-link></mixed-citation></ref></ref-list></tp:taxon-treatment>
