# Supplementary material for: Taxonomic revision of the neophyte nightshades (Solanum, Solanaceae) in European Russia and the North Caucasus
Source: PhytoKeys. 2026 Feb 5;270:235–71. doi: 10.3897/phytokeys.270.169902 (PMC12902770; doi:10.3897/phytokeys.270.169902)
Supplement: XML Treatment for Solanum heterodoxum [file phytokeys.270.169902-treatment7.xml]

<!DOCTYPE tp:taxon-treatment
  PUBLIC "-//TaxonX//DTD Taxonomic Treatment Publishing DTD v0 20100105//EN" "tax-treatment-NSO.dtd">
<tp:taxon-treatment xmlns:tp="http://www.plazi.org/taxpub"><tp:treatment-meta><kwd-group><label>Taxon classification</label><kwd>
                  <named-content content-type="kingdom">Plantae</named-content>
                </kwd><kwd>
                  <named-content content-type="order">Solanales</named-content>
                </kwd><kwd>
                  <named-content content-type="family">Solanaceae</named-content>
                </kwd></kwd-group><mixed-citation publication-type="journal"><person-group><name><surname>Sukhorukov</surname><given-names>Alexander P.</given-names></name><name><surname>Knapp</surname><given-names>Sandra</given-names></name><name><surname>Glazkova</surname><given-names>Elena A.</given-names></name><name><surname>Shilnikov</surname><given-names>Dmitry S.</given-names></name><name><surname>Kushunina</surname><given-names>Maria</given-names></name><name><surname>Sennikov</surname><given-names>Alexander N.</given-names></name></person-group><article-title>Taxonomic revision of the neophyte nightshades (<italic><tp:taxon-name><tp:taxon-name-part taxon-name-part-type="genus" reg="Solanum">Solanum</tp:taxon-name-part></tp:taxon-name></italic>, <tp:taxon-name><tp:taxon-name-part taxon-name-part-type="family" reg="Solanaceae">Solanaceae</tp:taxon-name-part></tp:taxon-name>) in European Russia and the North Caucasus</article-title><source>PhytoKeys</source><day>05</day><month>02</month><year>2026</year><volume>270</volume><fpage>235</fpage><lpage>271</lpage><pub-id pub-id-type="doi">10.3897/phytokeys.270.169902</pub-id></mixed-citation></tp:treatment-meta><tp:nomenclature><label>7.</label><tp:taxon-name><object-id xmlns:xlink="http://www.w3.org/1999/xlink" content-type="arpha" xlink:type="simple">26A53034-0EC2-5DB1-B770-B02C50B8BF1B</object-id>
                        		<tp:taxon-name-part taxon-name-part-type="genus" reg="Solanum">Solanum</tp:taxon-name-part> <tp:taxon-name-part taxon-name-part-type="species" reg="heterodoxum">heterodoxum</tp:taxon-name-part>
                        	</tp:taxon-name><tp:taxon-authority>Dunal, Hist. Nat.
                        	Solanum : 235 (1813).</tp:taxon-authority><xref ref-type="fig" rid="F9">Fig. 9</xref></tp:nomenclature><tp:treatment-sec sec-type="Type"><title>Type.</title><p>[icon] <italic><tp:taxon-name><tp:taxon-name-part taxon-name-part-type="genus" reg="Solanum">Solanum</tp:taxon-name-part> <tp:taxon-name-part taxon-name-part-type="species" reg="heterodoxum">heterodoxum</tp:taxon-name-part></tp:taxon-name></italic> (lectotype, designated by <xref ref-type="bibr" rid="B143">Whalen (1979</xref>: 413): Hist. Nat. <tp:taxon-name><tp:taxon-name-part taxon-name-part-type="genus" reg="Solanum">Solanum</tp:taxon-name-part></tp:taxon-name>, tab. 25 (1813).</p><fig id="F9" position="float" orientation="portrait"><object-id xmlns:xlink="http://www.w3.org/1999/xlink" content-type="doi" xlink:type="simple">10.3897/phytokeys.270.169902.figure9</object-id><object-id xmlns:xlink="http://www.w3.org/1999/xlink" content-type="arpha" xlink:type="simple">9B45D7F6-8E0B-5464-A2B4-5DE5956E2FD2</object-id><label>Figure 9.</label><caption><p>Herbarium specimen of <italic><tp:taxon-name><tp:taxon-name-part taxon-name-part-type="genus" reg="Solanum">S.</tp:taxon-name-part> <tp:taxon-name-part taxon-name-part-type="species" reg="heterodoxum">heterodoxum</tp:taxon-name-part></tp:taxon-name></italic> (LE).</p></caption><graphic xmlns:xlink="http://www.w3.org/1999/xlink" xlink:href="phytokeys-270-235_article-169902__-g009.jpg" id="oo_1532638.jpg" position="float" orientation="portrait" xlink:type="simple"><uri content-type="original_file" xlink:type="simple">https://binary.pensoft.net/fig/1532638</uri></graphic></fig></tp:treatment-sec><tp:treatment-sec sec-type="Description"><title>Description.</title><p>Prickly and sticky annual up to 70 cm tall; prickles basally slightly thickened; indumentum of glandular hairs mixed with stellate and simple hairs; leaves green, concolorous, pinnatisect or bipinnatisect, leaf lobes acutish; each cyme of 5–9 flowers; corolla violet, 10–17 mm in diameter, somewhat zygomorphic; one of five anthers longer, 3.5–5.0 mm long (all other anthers 2.5–4.0 mm long); fruit 10–13 mm in diameter, enclosed in a prickly calyx, dry, irregularly splitting at maturity, sclereidal concretions absent.</p></tp:treatment-sec><tp:treatment-sec sec-type="Distribution"><title>Distribution.</title><p>The native distribution area of the species is North America (Mexico and the southern states of the USA). It seems to be a rare alien in southern Europe (e.g., <xref ref-type="bibr" rid="B89">Poyarkova 1981</xref>; <xref ref-type="bibr" rid="B30">Galasso et al. 2018a</xref>, <xref ref-type="bibr" rid="B32">2024</xref>; <xref ref-type="bibr" rid="B118">Stoyanov et al. 2021</xref>). A putative first collection of this species in Europe was made in Italy in 1860 (G. Galasso, pers. comm.) and subsequently in Crimea (Feodosiya town, seacoast, 17 July 1893, <italic>O.A. Fedchenko &amp; B.A. Fedchenko</italic>, LE). In the early period, the species was also cultivated in Kiev Oblast from seeds collected in Podolia (Ukraine) in 1928, on a field with <italic><tp:taxon-name><tp:taxon-name-part taxon-name-part-type="genus" reg="Sorghum">Sorghum</tp:taxon-name-part></tp:taxon-name></italic> sp. (LE).</p><p>In the North Caucasus (Fig. <xref ref-type="fig" rid="F7">7C</xref>), only a single record is known. In 1957, the species was found in Krasnodar Krai (<xref ref-type="bibr" rid="B33">Galushko 1980</xref>) but was originally misidentified as <italic><tp:taxon-name><tp:taxon-name-part taxon-name-part-type="genus" reg="Solanum">S.</tp:taxon-name-part> <tp:taxon-name-part taxon-name-part-type="species" reg="sisymbriifolium">sisymbriifolium</tp:taxon-name-part></tp:taxon-name></italic>.</p></tp:treatment-sec><tp:treatment-sec sec-type="Ecology"><title>Ecology.</title><p>Waste ground, roadsides.</p></tp:treatment-sec><tp:treatment-sec sec-type="Residence status"><title>Residence status.</title><p>Casual alien.</p></tp:treatment-sec><tp:treatment-sec sec-type="Pathways of introduction"><title>Pathways of introduction.</title><p>The annual species of <italic><tp:taxon-name><tp:taxon-name-part taxon-name-part-type="genus" reg="Solanum">S.</tp:taxon-name-part></tp:taxon-name></italic> sect. <italic><tp:taxon-name><tp:taxon-name-part taxon-name-part-type="genus" reg="Androceras">Androceras</tp:taxon-name-part></tp:taxon-name></italic>, including <italic><tp:taxon-name><tp:taxon-name-part taxon-name-part-type="genus" reg="Solanum">S.</tp:taxon-name-part> <tp:taxon-name-part taxon-name-part-type="species" reg="heterodoxum">heterodoxum</tp:taxon-name-part></tp:taxon-name></italic>, produce abundant seed and have weedy potential (<xref ref-type="bibr" rid="B117">Stern et al. 2010</xref>). The old specimen from Russia, which is the only available record so far, lacks sufficient documentation of its locality. For this reason, the pathway of introduction cannot be determined for this species.</p></tp:treatment-sec><tp:treatment-sec><!--Section generated to contain objects referenced in tp:taxon-treatment.--><fig id="F7" position="float" orientation="portrait"><object-id xmlns:xlink="http://www.w3.org/1999/xlink" content-type="doi" xlink:type="simple">10.3897/phytokeys.270.169902.figure7</object-id><object-id xmlns:xlink="http://www.w3.org/1999/xlink" content-type="arpha" xlink:type="simple">AE90A2CE-3130-57DF-BE7B-81533194FA64</object-id><label>Figure 7.</label><caption><p>Records of <italic><tp:taxon-name><tp:taxon-name-part taxon-name-part-type="genus" reg="Solanum">Solanum</tp:taxon-name-part></tp:taxon-name></italic> species in European Russia: <bold>A</bold>. <italic><tp:taxon-name><tp:taxon-name-part taxon-name-part-type="genus" reg="Solanum">Solanum</tp:taxon-name-part> <tp:taxon-name-part taxon-name-part-type="species" reg="villosum">villosum</tp:taxon-name-part></tp:taxon-name></italic>; <bold>B</bold>. <italic><tp:taxon-name><tp:taxon-name-part taxon-name-part-type="genus" reg="Solanum">S.</tp:taxon-name-part> <tp:taxon-name-part taxon-name-part-type="species" reg="elaeagnifolium">elaeagnifolium</tp:taxon-name-part></tp:taxon-name></italic>; <bold>C</bold>. <italic><tp:taxon-name><tp:taxon-name-part taxon-name-part-type="genus" reg="Solanum">S.</tp:taxon-name-part> <tp:taxon-name-part taxon-name-part-type="species" reg="heterodoxum">heterodoxum</tp:taxon-name-part></tp:taxon-name></italic>; <bold>D</bold>. <italic><tp:taxon-name><tp:taxon-name-part taxon-name-part-type="genus" reg="Solanum">S.</tp:taxon-name-part> <tp:taxon-name-part taxon-name-part-type="species" reg="rostratum">rostratum</tp:taxon-name-part></tp:taxon-name></italic>. Yellow squares denote data from references.</p></caption><graphic xmlns:xlink="http://www.w3.org/1999/xlink" xlink:href="phytokeys-270-235_article-169902__-g007.jpg" id="oo_1532636.jpg" position="float" orientation="portrait" xlink:type="simple"><uri content-type="original_file" xlink:type="simple">https://binary.pensoft.net/fig/1532636</uri></graphic></fig></tp:treatment-sec><ref-list><ref id="B143"><mixed-citation xmlns:xlink="http://www.w3.org/1999/xlink" xlink:type="simple">Whalen MD (1979) Taxonomy of <italic><tp:taxon-name><tp:taxon-name-part taxon-name-part-type="genus">Solanum</tp:taxon-name-part></tp:taxon-name></italic> section <italic><tp:taxon-name><tp:taxon-name-part taxon-name-part-type="genus">Androceras</tp:taxon-name-part></tp:taxon-name></italic>. Gentes Herbarum 11: 359–426.</mixed-citation></ref><ref id="B89"><mixed-citation xmlns:xlink="http://www.w3.org/1999/xlink" xlink:type="simple">Poyarkova AI (1981) <tp:taxon-name><tp:taxon-name-part taxon-name-part-type="family">Solanaceae</tp:taxon-name-part></tp:taxon-name>. In: Fyodorov AA (Ed.) Flora of the European part of the USSR. Nauka, Leningrad, 179–201. [In Russian]</mixed-citation></ref><ref id="B30"><mixed-citation xmlns:xlink="http://www.w3.org/1999/xlink" xlink:type="simple">Galasso G, Conti F, Peruzzi L, Ardenghi NMG, Banfi E, Celesti-Grapow L, Albano A, Alessandrini A, Bacchetta G, Ballelli S, Bandini Mazzanti M, Barberis G, Bernardo L, Blasi C, Bouvet D, Bovio M, Cecchi L, Del Guacchio E, Domina G, Fascetti S, Gallo L, Gubellini L, Guiggi A, Iamonico D, Iberite M, Jiménez-Mejías P, Lattanzi E, Marchetti D, Martinetto E, Masin RR, Medagli P, Passalacqua NG, Peccenini S, Pennesi R, Pierini B, Podda L, Poldini L, Prosser F, Raimondo FM, Roma-Marzio F, Rosati L, Santangelo A, Scoppola A, Scortegagna S, Selvaggi A, Selvi F, Soldano A, Stinca A, Wagensommer RP, Wilhalm T, Bartolucci F (2018a) An updated checklist of the vascular flora alien to Italy. Plant Biosystems 152(3): 556–592. <ext-link xlink:href="10.1080/11263504.2018.1441197" ext-link-type="doi" xlink:type="simple">https://doi.org/10.1080/11263504.2018.1441197</ext-link></mixed-citation></ref><ref id="B32"><mixed-citation xmlns:xlink="http://www.w3.org/1999/xlink" xlink:type="simple">Galasso G, Conti F, Peruzzi L, Alessandrini A, Ardenghi NMG, Bacchetta G, Banfi E, Barberis G, Bernardo L, Bouvet D, Bovio M, Castello M, Cecchi L, Del Guacchio E, Domina G, Fascetti S, Gallo L, Guarino R, Gubellini L, Guiggi A, Hofmann N, Iberite M, Jiménez-Mejías P, Longo D, Marchetti D, Martini F, Masin RR, Medagli P, Musarella CM, Peccenini S, Podda L, Prosser F, Roma-Marzio F, Rosati L, Santangelo A, Scoppola A, Selvaggi A, Selvi F, Soldano A, Stinca A, Wagensommer RP, Wilhalm T, Bartolucci F (2024) A second update to the checklist of the vascular flora alien to Italy. Plant Biosystems 158(2): 297–340. <ext-link xlink:href="10.1080/11263504.2024.2320129" ext-link-type="doi" xlink:type="simple">https://doi.org/10.1080/11263504.2024.2320129</ext-link></mixed-citation></ref><ref id="B118"><mixed-citation xmlns:xlink="http://www.w3.org/1999/xlink" xlink:type="simple">Stoyanov K, Raycheva Ts, Cheschmedzhiev I (2021) Key to the native and foreign vascular plants in Bulgaria. Academic Press, Plovdiv. [In Bulgarian]</mixed-citation></ref><ref id="B33"><mixed-citation xmlns:xlink="http://www.w3.org/1999/xlink" xlink:type="simple">Galushko AI (1980) Flora of the North Caucasus, Vol. 3. Rostov University Press, Rostov-on-Don, 328 pp. [In Russian]</mixed-citation></ref><ref id="B117"><mixed-citation xmlns:xlink="http://www.w3.org/1999/xlink" xlink:type="simple">Stern SR, Weese T, Bohs LA (2010) Phylogenetic relationships in <italic><tp:taxon-name><tp:taxon-name-part taxon-name-part-type="genus">Solanum</tp:taxon-name-part></tp:taxon-name></italic> sect. <italic><tp:taxon-name><tp:taxon-name-part taxon-name-part-type="genus">Androceras</tp:taxon-name-part></tp:taxon-name></italic> (<tp:taxon-name><tp:taxon-name-part taxon-name-part-type="family">Solanaceae</tp:taxon-name-part></tp:taxon-name>). Systematic Botany 35(4): 885–893. <ext-link xlink:href="10.1600/036364410X539934" ext-link-type="doi" xlink:type="simple">https://doi.org/10.1600/036364410X539934</ext-link></mixed-citation></ref></ref-list></tp:taxon-treatment>
