# Supplementary material for: Taxonomic revision of the neophyte nightshades (Solanum, Solanaceae) in European Russia and the North Caucasus
Source: PhytoKeys. 2026 Feb 5;270:235–71. doi: 10.3897/phytokeys.270.169902 (PMC12902770; doi:10.3897/phytokeys.270.169902)
Supplement: XML Treatment for Solanum rostratum [file phytokeys.270.169902-treatment8.xml]

<!DOCTYPE tp:taxon-treatment
  PUBLIC "-//TaxonX//DTD Taxonomic Treatment Publishing DTD v0 20100105//EN" "tax-treatment-NSO.dtd">
<tp:taxon-treatment xmlns:tp="http://www.plazi.org/taxpub"><tp:treatment-meta><kwd-group><label>Taxon classification</label><kwd>
                  <named-content content-type="kingdom">Plantae</named-content>
                </kwd><kwd>
                  <named-content content-type="order">Solanales</named-content>
                </kwd><kwd>
                  <named-content content-type="family">Solanaceae</named-content>
                </kwd></kwd-group><mixed-citation publication-type="journal"><person-group><name><surname>Sukhorukov</surname><given-names>Alexander P.</given-names></name><name><surname>Knapp</surname><given-names>Sandra</given-names></name><name><surname>Glazkova</surname><given-names>Elena A.</given-names></name><name><surname>Shilnikov</surname><given-names>Dmitry S.</given-names></name><name><surname>Kushunina</surname><given-names>Maria</given-names></name><name><surname>Sennikov</surname><given-names>Alexander N.</given-names></name></person-group><article-title>Taxonomic revision of the neophyte nightshades (<italic><tp:taxon-name><tp:taxon-name-part taxon-name-part-type="genus" reg="Solanum">Solanum</tp:taxon-name-part></tp:taxon-name></italic>, <tp:taxon-name><tp:taxon-name-part taxon-name-part-type="family" reg="Solanaceae">Solanaceae</tp:taxon-name-part></tp:taxon-name>) in European Russia and the North Caucasus</article-title><source>PhytoKeys</source><day>05</day><month>02</month><year>2026</year><volume>270</volume><fpage>235</fpage><lpage>271</lpage><pub-id pub-id-type="doi">10.3897/phytokeys.270.169902</pub-id></mixed-citation></tp:treatment-meta><tp:nomenclature><label>8.</label><tp:taxon-name><object-id xmlns:xlink="http://www.w3.org/1999/xlink" content-type="arpha" xlink:type="simple">B50C31C6-0A9A-5EAC-BC16-AD33C31D08DA</object-id>
                        		<tp:taxon-name-part taxon-name-part-type="genus" reg="Solanum">Solanum</tp:taxon-name-part> <tp:taxon-name-part taxon-name-part-type="species" reg="rostratum">rostratum</tp:taxon-name-part>
                        	</tp:taxon-name><tp:taxon-authority>Dunal, Hist. Nat.
                        	Solanum : 234 (1813).</tp:taxon-authority><xref ref-type="fig" rid="F10">Fig. 10</xref></tp:nomenclature><tp:treatment-sec sec-type="Type"><title>Type.</title><p>France. “In horto Monspeliesi cultum,” without date, <italic>Dunal s.n.</italic>. (holotype: MPU).</p><fig id="F10" position="float" orientation="portrait"><object-id xmlns:xlink="http://www.w3.org/1999/xlink" content-type="doi" xlink:type="simple">10.3897/phytokeys.270.169902.figure10</object-id><object-id xmlns:xlink="http://www.w3.org/1999/xlink" content-type="arpha" xlink:type="simple">972572CD-E947-570F-99AF-D2A83A22A822</object-id><label>Figure 10.</label><caption><p><italic><tp:taxon-name><tp:taxon-name-part taxon-name-part-type="genus" reg="Solanum">Solanum</tp:taxon-name-part> <tp:taxon-name-part taxon-name-part-type="species" reg="rostratum">rostratum</tp:taxon-name-part></tp:taxon-name></italic>: <bold>A</bold>. plant in the flowering stage; <bold>B</bold>. close-up of the flowers. Photographer: D. Shilnikov (Neftekumsk, Stavropol’ Krai).</p></caption><graphic xmlns:xlink="http://www.w3.org/1999/xlink" xlink:href="phytokeys-270-235_article-169902__-g010.jpg" id="oo_1532639.jpg" position="float" orientation="portrait" xlink:type="simple"><uri content-type="original_file" xlink:type="simple">https://binary.pensoft.net/fig/1532639</uri></graphic></fig></tp:treatment-sec><tp:treatment-sec sec-type="Description"><title>Description.</title><p>Prickly annual with prostrate or ascending stems up to 150 cm long; prickles basally thickened; indumentum of stellate hairs; leaves green or greyish, pinnatifid with rounded lobes; each cyme of 7–12 flowers; corolla yellow, 25–35 mm in diameter, actinomorphic; one of five anthers longer, 10–14 mm long (all other anthers 6–8 mm long); fruit 9–11 mm in diameter, enclosed in a prickly calyx, dry, irregularly splitting at maturity, sclereidal concretions absent.</p></tp:treatment-sec><tp:treatment-sec sec-type="Taxonomic note"><title>Taxonomic note.</title><p>This species has been previously reported as <italic><tp:taxon-name><tp:taxon-name-part taxon-name-part-type="genus" reg="Solanum">Solanum</tp:taxon-name-part> <tp:taxon-name-part taxon-name-part-type="species" reg="cornutum">cornutum</tp:taxon-name-part></tp:taxon-name></italic> auct. non Lam. (<xref ref-type="bibr" rid="B33">Galushko 1980</xref>; <xref ref-type="bibr" rid="B89">Poyarkova 1981</xref>; <xref ref-type="bibr" rid="B46">Ivanov 2005</xref>, <xref ref-type="bibr" rid="B47">2019</xref>; <xref ref-type="bibr" rid="B80">Murtazaliev 2009</xref>).</p></tp:treatment-sec><tp:treatment-sec sec-type="Distribution"><title>Distribution.</title><p>This species is native to Mexico and the southern states of the USA. It is alien in other parts of North America, Europe, the Caucasus, southern temperate Asia, northern and southern Africa, and Australia (<xref ref-type="bibr" rid="B88">POWO 2025</xref>).</p><p>This drought-tolerant North American species was introduced to Europe (France) in the 1920s and has since expanded its range to many regions of the world (<xref ref-type="bibr" rid="B84">Ozuzu et al. 2024</xref>, with references therein). In Eastern Europe, the species was first collected in Ukraine in 1928.</p><p>In some regions with arid and semi-arid climates, <italic><tp:taxon-name><tp:taxon-name-part taxon-name-part-type="genus" reg="Solanum">S.</tp:taxon-name-part> <tp:taxon-name-part taxon-name-part-type="species" reg="rostratum">rostratum</tp:taxon-name-part></tp:taxon-name></italic> is an invasive plant, e.g., in deserts and semi-deserts of China (<xref ref-type="bibr" rid="B50">Jian-Xiao and Yimingniyazi 2023</xref>; <xref ref-type="bibr" rid="B40">Huang et al. 2024</xref>) and many parts of Australia (<xref ref-type="bibr" rid="B90">Purdie et al. 1982</xref>). In contrast, it is considered a rare casual alien, e.g., in Uzbekistan (<xref ref-type="bibr" rid="B108">Sennikov et al. 2018</xref>; <xref ref-type="bibr" rid="B53">Khassanov et al. 2020</xref>). In the forest zone of Europe and North America, <italic><tp:taxon-name><tp:taxon-name-part taxon-name-part-type="genus" reg="Solanum">S.</tp:taxon-name-part> <tp:taxon-name-part taxon-name-part-type="species" reg="rostratum">rostratum</tp:taxon-name-part></tp:taxon-name></italic> is an occasional weed that cannot naturalize in a cold temperate climate (<xref ref-type="bibr" rid="B7">Bassett and Munro 1986</xref>; <xref ref-type="bibr" rid="B22">Dzhus 2013</xref>).</p><p>In Russia, the first collection originated from the Republic of Adygea (North Caucasus) in 1924, although <xref ref-type="bibr" rid="B133">Ulianova (1998)</xref> specified the first occurrence in 1918, without citing any specimens or references.</p><p>In European Russia (Fig. <xref ref-type="fig" rid="F7">7D</xref>), <italic><tp:taxon-name><tp:taxon-name-part taxon-name-part-type="genus" reg="Solanum">S.</tp:taxon-name-part> <tp:taxon-name-part taxon-name-part-type="species" reg="rostratum">rostratum</tp:taxon-name-part></tp:taxon-name></italic> was mostly found in the southern regions, including the Lower Volga and the plains of the North Caucasus (<xref ref-type="bibr" rid="B89">Poyarkova 1981</xref>; <xref ref-type="bibr" rid="B47">Ivanov 2019</xref>). The majority of collections date from the 1970s onward.</p><p>At the northern limit of its distribution, the species is known from scattered occurrences in Ivanovo Oblast (<xref ref-type="bibr" rid="B10">Borisova 1993</xref>, as <italic><tp:taxon-name><tp:taxon-name-part taxon-name-part-type="genus" reg="Solanum">S.</tp:taxon-name-part> <tp:taxon-name-part taxon-name-part-type="species" reg="cornutum">cornutum</tp:taxon-name-part></tp:taxon-name></italic>), Saint Petersburg City (<xref ref-type="bibr" rid="B131">Tzvelev 2000</xref>), the Mordovian Republic (<xref ref-type="bibr" rid="B112">Silaeva 2010</xref>), and the Udmurt Republic (<xref ref-type="bibr" rid="B4">Baranova and Puzyryov 2012</xref>).</p></tp:treatment-sec><tp:treatment-sec sec-type="Ecology"><title>Ecology.</title><p>Waste ground, roadsides, and degraded meadows.</p></tp:treatment-sec><tp:treatment-sec sec-type="Residence status"><title>Residence status.</title><p>To date, the species is clearly naturalized in semi-desert plains of European Russia (Kalmyk Republic and probably also in the Volga River delta) and adjacent regions of the North Caucasus (<xref ref-type="bibr" rid="B132">Ubushaev et al. 2011</xref>). In other areas of Russia, it is a casual alien.</p></tp:treatment-sec><tp:treatment-sec sec-type="Pathways of introduction"><title>Pathways of introduction.</title><p>Transport – Contaminant: seed contaminant.</p><p>The species is a grain immigrant in Russia. It was found in waste places at grain-processing factories, at railway stations, and along railways, clearly suggesting its arrival as a grain impurity.</p></tp:treatment-sec><tp:treatment-sec><!--Section generated to contain objects referenced in tp:taxon-treatment.--><fig id="F7" position="float" orientation="portrait"><object-id xmlns:xlink="http://www.w3.org/1999/xlink" content-type="doi" xlink:type="simple">10.3897/phytokeys.270.169902.figure7</object-id><object-id xmlns:xlink="http://www.w3.org/1999/xlink" content-type="arpha" xlink:type="simple">AE90A2CE-3130-57DF-BE7B-81533194FA64</object-id><label>Figure 7.</label><caption><p>Records of <italic><tp:taxon-name><tp:taxon-name-part taxon-name-part-type="genus" reg="Solanum">Solanum</tp:taxon-name-part></tp:taxon-name></italic> species in European Russia: <bold>A</bold>. <italic><tp:taxon-name><tp:taxon-name-part taxon-name-part-type="genus" reg="Solanum">Solanum</tp:taxon-name-part> <tp:taxon-name-part taxon-name-part-type="species" reg="villosum">villosum</tp:taxon-name-part></tp:taxon-name></italic>; <bold>B</bold>. <italic><tp:taxon-name><tp:taxon-name-part taxon-name-part-type="genus" reg="Solanum">S.</tp:taxon-name-part> <tp:taxon-name-part taxon-name-part-type="species" reg="elaeagnifolium">elaeagnifolium</tp:taxon-name-part></tp:taxon-name></italic>; <bold>C</bold>. <italic><tp:taxon-name><tp:taxon-name-part taxon-name-part-type="genus" reg="Solanum">S.</tp:taxon-name-part> <tp:taxon-name-part taxon-name-part-type="species" reg="heterodoxum">heterodoxum</tp:taxon-name-part></tp:taxon-name></italic>; <bold>D</bold>. <italic><tp:taxon-name><tp:taxon-name-part taxon-name-part-type="genus" reg="Solanum">S.</tp:taxon-name-part> <tp:taxon-name-part taxon-name-part-type="species" reg="rostratum">rostratum</tp:taxon-name-part></tp:taxon-name></italic>. Yellow squares denote data from references.</p></caption><graphic xmlns:xlink="http://www.w3.org/1999/xlink" xlink:href="phytokeys-270-235_article-169902__-g007.jpg" id="oo_1532636.jpg" position="float" orientation="portrait" xlink:type="simple"><uri content-type="original_file" xlink:type="simple">https://binary.pensoft.net/fig/1532636</uri></graphic></fig></tp:treatment-sec><ref-list><ref id="B33"><mixed-citation xmlns:xlink="http://www.w3.org/1999/xlink" xlink:type="simple">Galushko AI (1980) Flora of the North Caucasus, Vol. 3. Rostov University Press, Rostov-on-Don, 328 pp. [In Russian]</mixed-citation></ref><ref id="B89"><mixed-citation xmlns:xlink="http://www.w3.org/1999/xlink" xlink:type="simple">Poyarkova AI (1981) <tp:taxon-name><tp:taxon-name-part taxon-name-part-type="family">Solanaceae</tp:taxon-name-part></tp:taxon-name>. In: Fyodorov AA (Ed.) Flora of the European part of the USSR. Nauka, Leningrad, 179–201. [In Russian]</mixed-citation></ref><ref id="B46"><mixed-citation xmlns:xlink="http://www.w3.org/1999/xlink" xlink:type="simple">Ivanov AL (2005) Konspekt flory Stavropolya [Compendium of the flora of the Stavropol’ Krai]. 3<sup>rd</sup> edn. State University, Stavropol’, 175 pp. [In Russian]</mixed-citation></ref><ref id="B47"><mixed-citation xmlns:xlink="http://www.w3.org/1999/xlink" xlink:type="simple">Ivanov AL (2019) Compendium of the flora of the Russian Caucasus. Izdatel’stvo Stavropol’skogo Federal’nogo Universiteta, Stavropol’, 341 pp. [In Russian]</mixed-citation></ref><ref id="B80"><mixed-citation xmlns:xlink="http://www.w3.org/1999/xlink" xlink:type="simple">Murtazaliev RA (2009) Checklist of the flora of Dagestan, Vol. 3. Epokha Publishing House, Makhachkala, 304 pp. [In Russian]</mixed-citation></ref><ref id="B88"><mixed-citation xmlns:xlink="http://www.w3.org/1999/xlink" xlink:type="simple">POWO (2025) Plants of the World Online. Facilitated by the Royal Botanic Gardens, Kew. <ext-link xlink:href="https://powo.science.kew.org/" ext-link-type="uri" xlink:type="simple">https://powo.science.kew.org/</ext-link> [Accessed 30 September 2025]</mixed-citation></ref><ref id="B84"><mixed-citation xmlns:xlink="http://www.w3.org/1999/xlink" xlink:type="simple">Ozuzu SA, Hussain RSA, Kuchkarova N, Fidelis GD, Zhou S, Habumugisha T, Shao H (2024) Buffalo-bur (<italic><tp:taxon-name><tp:taxon-name-part taxon-name-part-type="genus">Solanum</tp:taxon-name-part> <tp:taxon-name-part taxon-name-part-type="species">rostratum</tp:taxon-name-part></tp:taxon-name></italic> Dunal) invasiveness, bioactivities, and utilization: A review. PeerJ 12: e17112. <ext-link xlink:href="10.7717/peerj.17112" ext-link-type="doi" xlink:type="simple">https://doi.org/10.7717/peerj.17112</ext-link></mixed-citation></ref><ref id="B50"><mixed-citation xmlns:xlink="http://www.w3.org/1999/xlink" xlink:type="simple">Jian-Xiao H, Yimingniyazi A (2023) Effect of natural enemies on the invasion of the exotic plant buffalobur (<italic><tp:taxon-name><tp:taxon-name-part taxon-name-part-type="genus">Solanum</tp:taxon-name-part> <tp:taxon-name-part taxon-name-part-type="species">rostratum</tp:taxon-name-part></tp:taxon-name></italic> Dunal.) in the arid oasis of Urumqi. Frontiers in Environmental Science 11: e1162930. <ext-link xlink:href="10.3389/fenvs.2023.1162930" ext-link-type="doi" xlink:type="simple">https://doi.org/10.3389/fenvs.2023.1162930</ext-link></mixed-citation></ref><ref id="B40"><mixed-citation xmlns:xlink="http://www.w3.org/1999/xlink" xlink:type="simple">Huang T, Yang T, Wang K, Huang W (2024) Assessing the current and future potential distribution of <italic><tp:taxon-name><tp:taxon-name-part taxon-name-part-type="genus">Solanum</tp:taxon-name-part> <tp:taxon-name-part taxon-name-part-type="species">rostratum</tp:taxon-name-part></tp:taxon-name></italic> Dunal in China using multisource remote sensing data and principal component analysis. Remote Sensing 16(2): 271. <ext-link xlink:href="10.3390/rs16020271" ext-link-type="doi" xlink:type="simple">https://doi.org/10.3390/rs16020271</ext-link></mixed-citation></ref><ref id="B90"><mixed-citation xmlns:xlink="http://www.w3.org/1999/xlink" xlink:type="simple">Purdie RW, Symon DE, Haegi L (1982) <tp:taxon-name><tp:taxon-name-part taxon-name-part-type="family">Solanaceae</tp:taxon-name-part></tp:taxon-name>. In: George AS (Ed.) Flora of Australia. Australian Government Publishing Service, Canberra.</mixed-citation></ref><ref id="B108"><mixed-citation xmlns:xlink="http://www.w3.org/1999/xlink" xlink:type="simple">Sennikov AN, Tojibaev KS, Beshko NY, Esanov HK, Wong LJ, Pagad S (2018) Global Register of Introduced and Invasive Species - Uzbekistan. Version 1.3. Invasive Species Specialist Group ISSG. Checklist dataset. <ext-link xlink:href="10.15468/m5vdwk" ext-link-type="doi" xlink:type="simple">https://doi.org/10.15468/m5vdwk</ext-link> [Accessed via GBIF.org on 2024-10-15]</mixed-citation></ref><ref id="B53"><mixed-citation xmlns:xlink="http://www.w3.org/1999/xlink" xlink:type="simple">Khassanov FO, Sennikov AN, Juramurodov IJ (2020) <tp:taxon-name><tp:taxon-name-part taxon-name-part-type="family">Solanaceae</tp:taxon-name-part></tp:taxon-name> Juss. In: Sennikov AN (Ed.) Flora of Uzbekistan. Ma’naviyat, Tashkent, 120–145. [In Russian]</mixed-citation></ref><ref id="B7"><mixed-citation xmlns:xlink="http://www.w3.org/1999/xlink" xlink:type="simple">Bassett IJ, Munro DB (1986) The biology of Canadian weeds. 78. <italic><tp:taxon-name><tp:taxon-name-part taxon-name-part-type="genus">Solanum</tp:taxon-name-part> <tp:taxon-name-part taxon-name-part-type="species">carolinense</tp:taxon-name-part></tp:taxon-name></italic> L. and <italic><tp:taxon-name><tp:taxon-name-part taxon-name-part-type="genus">Solanum</tp:taxon-name-part> <tp:taxon-name-part taxon-name-part-type="species">rostratum</tp:taxon-name-part></tp:taxon-name></italic> Dunal. Canadian Journal of Plant Science 66(4): 977–991. <ext-link xlink:href="10.4141/cjps86-120" ext-link-type="doi" xlink:type="simple">https://doi.org/10.4141/cjps86-120</ext-link></mixed-citation></ref><ref id="B22"><mixed-citation xmlns:xlink="http://www.w3.org/1999/xlink" xlink:type="simple">Dzhus MA (2013) <italic><tp:taxon-name><tp:taxon-name-part taxon-name-part-type="genus">Solanum</tp:taxon-name-part> <tp:taxon-name-part taxon-name-part-type="species">rostratum</tp:taxon-name-part></tp:taxon-name></italic> Dunal (<tp:taxon-name><tp:taxon-name-part taxon-name-part-type="family">Solanaceae</tp:taxon-name-part></tp:taxon-name> Juss.), a new quarantine weed in the flora of Belarus. Vestnik Baranovichskogo Gosudarstvennogo Universiteta, ser. Biologichskie Nauki 1: 13–19. [In Russian]</mixed-citation></ref><ref id="B133"><mixed-citation xmlns:xlink="http://www.w3.org/1999/xlink" xlink:type="simple">Ulianova TN (1998) Weedy plants in Russia and other countries of the CIS. Vavilov Institute of Plant Industry, Saint Petersburg, 233 pp. [In Russian]</mixed-citation></ref><ref id="B10"><mixed-citation xmlns:xlink="http://www.w3.org/1999/xlink" xlink:type="simple">Borisova EA (1993) Additions to the alien flora of Ivanovo Region. Bulletin of Moscow Society of Naturalists, biological series 98(6): 114–117. [In Russian]</mixed-citation></ref><ref id="B131"><mixed-citation xmlns:xlink="http://www.w3.org/1999/xlink" xlink:type="simple">Tzvelev NN (2000) Manual of the vascular plants of North-West Russia (Leningrad, Pskov and Novgorod Oblasts). State Chemical-Pharmaceutical Academy Press, St.-Petersburg, 781 pp. [In Russian]</mixed-citation></ref><ref id="B112"><mixed-citation xmlns:xlink="http://www.w3.org/1999/xlink" xlink:type="simple">Silaeva TB (Ed.) (2010) Vascular plants of the Republic of Mordovia. Mordovian State University, Saransk, 352 pp. [In Russian]</mixed-citation></ref><ref id="B4"><mixed-citation xmlns:xlink="http://www.w3.org/1999/xlink" xlink:type="simple">Baranova OG, Puzyryov AN (2012) Konspekt flory Udmurtskoy Respubliki (sosudistye rasteniya) [Conspectus of flora of Udmurt Republic: vascular plants]. Institut Komputernikh Issledovanii, Moscow &amp; Izhevsk, 212 pp. [In Russian]</mixed-citation></ref><ref id="B132"><mixed-citation xmlns:xlink="http://www.w3.org/1999/xlink" xlink:type="simple">Ubushaev BS, Skidanov DS, Badmaev VS (2011) Diversity of hayfields and pastures in Kalmykia Republic. Izvestiya Samarskogo Nauchnogo Tsentra 13: 922–925. [In Russian]</mixed-citation></ref></ref-list></tp:taxon-treatment>
