# Supplementary material for: Taxonomic revision of the neophyte nightshades (Solanum, Solanaceae) in European Russia and the North Caucasus
Source: PhytoKeys. 2026 Feb 5;270:235–71. doi: 10.3897/phytokeys.270.169902 (PMC12902770; doi:10.3897/phytokeys.270.169902)
Supplement: XML Treatment for Solanum sisymbriifolium [file phytokeys.270.169902-treatment9.xml]

<!DOCTYPE tp:taxon-treatment
  PUBLIC "-//TaxonX//DTD Taxonomic Treatment Publishing DTD v0 20100105//EN" "tax-treatment-NSO.dtd">
<tp:taxon-treatment xmlns:tp="http://www.plazi.org/taxpub"><tp:treatment-meta><kwd-group><label>Taxon classification</label><kwd>
                  <named-content content-type="kingdom">Plantae</named-content>
                </kwd><kwd>
                  <named-content content-type="order">Solanales</named-content>
                </kwd><kwd>
                  <named-content content-type="family">Solanaceae</named-content>
                </kwd></kwd-group><mixed-citation publication-type="journal"><person-group><name><surname>Sukhorukov</surname><given-names>Alexander P.</given-names></name><name><surname>Knapp</surname><given-names>Sandra</given-names></name><name><surname>Glazkova</surname><given-names>Elena A.</given-names></name><name><surname>Shilnikov</surname><given-names>Dmitry S.</given-names></name><name><surname>Kushunina</surname><given-names>Maria</given-names></name><name><surname>Sennikov</surname><given-names>Alexander N.</given-names></name></person-group><article-title>Taxonomic revision of the neophyte nightshades (<italic><tp:taxon-name><tp:taxon-name-part taxon-name-part-type="genus" reg="Solanum">Solanum</tp:taxon-name-part></tp:taxon-name></italic>, <tp:taxon-name><tp:taxon-name-part taxon-name-part-type="family" reg="Solanaceae">Solanaceae</tp:taxon-name-part></tp:taxon-name>) in European Russia and the North Caucasus</article-title><source>PhytoKeys</source><day>05</day><month>02</month><year>2026</year><volume>270</volume><fpage>235</fpage><lpage>271</lpage><pub-id pub-id-type="doi">10.3897/phytokeys.270.169902</pub-id></mixed-citation></tp:treatment-meta><tp:nomenclature><label>9.</label><tp:taxon-name><object-id xmlns:xlink="http://www.w3.org/1999/xlink" content-type="arpha" xlink:type="simple">97FB6457-E01A-5508-910C-2E0342143B9A</object-id>
                        		<tp:taxon-name-part taxon-name-part-type="genus" reg="Solanum">Solanum</tp:taxon-name-part> <tp:taxon-name-part taxon-name-part-type="species" reg="sisymbriifolium">sisymbriifolium</tp:taxon-name-part>
                        	</tp:taxon-name><tp:taxon-authority>Lam., Tabl. Encycl. 2: 25 (1794).</tp:taxon-authority><xref ref-type="fig" rid="F11">Fig. 11</xref></tp:nomenclature><tp:treatment-sec sec-type="Type"><title>Type.</title><p>Argentina. Buenos Aires, <italic>P. Commerson s.n</italic>. (lectotype, designated by <xref ref-type="bibr" rid="B139">Vorontsova and Knapp (2016</xref>: 307): P-LA [P00357630, lower plant fragment, Morton neg. 8391]; isolectotypes: (P00371604, P00371605, P00371606).</p><fig id="F11" position="float" orientation="portrait"><object-id xmlns:xlink="http://www.w3.org/1999/xlink" content-type="doi" xlink:type="simple">10.3897/phytokeys.270.169902.figure11</object-id><object-id xmlns:xlink="http://www.w3.org/1999/xlink" content-type="arpha" xlink:type="simple">81F45C0C-7FCB-5175-8314-170E3C88A6F7</object-id><label>Figure 11.</label><caption><p>Herbarium specimen of <italic><tp:taxon-name><tp:taxon-name-part taxon-name-part-type="genus" reg="Solanum">S.</tp:taxon-name-part> <tp:taxon-name-part taxon-name-part-type="species" reg="sisymbriifolium">sisymbriifolium</tp:taxon-name-part></tp:taxon-name></italic> (MW).</p></caption><graphic xmlns:xlink="http://www.w3.org/1999/xlink" xlink:href="phytokeys-270-235_article-169902__-g011.jpg" id="oo_1532640.jpg" position="float" orientation="portrait" xlink:type="simple"><uri content-type="original_file" xlink:type="simple">https://binary.pensoft.net/fig/1532640</uri></graphic></fig></tp:treatment-sec><tp:treatment-sec sec-type="Description"><title>Description.</title><p>Prickly and sticky annual; prickles basally slightly thickened; indumentum of glandular hairs mixed with stellate and simple hairs; leaves pinnatisect or bipinnatisect, leaf lobes acute; corolla white or violet, 20.0–30.0 mm in diameter, actinomorphic; stamens equal, 10.0–15.0 mm long; fruit 10–20 mm in diameter, red, exserted.</p></tp:treatment-sec><tp:treatment-sec sec-type="Taxonomic note"><title>Taxonomic note.</title><p>The species reports from Krasnodar Krai, North Caucasus (<xref ref-type="bibr" rid="B33">Galushko 1980</xref>), are misidentifications corresponding to <italic><tp:taxon-name><tp:taxon-name-part taxon-name-part-type="genus" reg="Solanum">S.</tp:taxon-name-part> <tp:taxon-name-part taxon-name-part-type="species" reg="heterodoxum">heterodoxum</tp:taxon-name-part></tp:taxon-name></italic>.</p></tp:treatment-sec><tp:treatment-sec sec-type="Distribution"><title>Distribution.</title><p>This South American species was introduced very early into European botanical gardens (ergasiophyte) and, in addition, was planted in fallow potato fields as a trap crop for plant-parasitic nematodes (<xref ref-type="bibr" rid="B3">Aubriot and Knapp 2022</xref>). Outside its native range, it is considered an aggressive weed in tropical and subtropical parts of Asia (<xref ref-type="bibr" rid="B146">Zhang et al. 1994</xref>; <xref ref-type="bibr" rid="B102">Saha and Datta 2013</xref>), Africa, and Australia (<xref ref-type="bibr" rid="B48">Jaeger 1985</xref>), as well as in Italy (<ext-link xmlns:xlink="http://www.w3.org/1999/xlink" xlink:href="https://dryades.units.it/floritaly/index.php?procedure=taxon_page&amp;tipo=all&amp;id=4719" ext-link-type="uri" xlink:type="simple">https://dryades.units.it/floritaly/index.php?procedure=taxon_page&amp;tipo=all&amp;id=4719</ext-link>).</p><p>It can also thrive in a subtropical climate in the Black Sea Region, e.g., in the Republic of Abkhazia, where it was first collected in 1952 (<xref ref-type="bibr" rid="B61">Kolakovsky 1986</xref>), with many subsequent records dating back to the 1960s (LE!, MW!). <italic><tp:taxon-name><tp:taxon-name-part taxon-name-part-type="genus" reg="Solanum">Solanum</tp:taxon-name-part> <tp:taxon-name-part taxon-name-part-type="species" reg="sisymbriifolium">sisymbriifolium</tp:taxon-name-part></tp:taxon-name></italic> appears to be naturalized in Abkhazia, where it is found mainly in coastal sands and ruderal places. Based on these findings, new records from neighboring Krasnodar Krai (North Caucasus), especially in coastal areas, are highly likely.</p><p>In European Russia, the species was found only twice in the steppe and forest-steppe zones (Fig. <xref ref-type="fig" rid="F12">12</xref>). Its oldest record (a specimen at MW, collected without precise locality information by I.F. Kramsakov in the 1880s) originated from Taganrog or Novocherkassk in Rostov Oblast. The second specimen was collected from a railway in Izhevsk, Udmurt Republic (<xref ref-type="bibr" rid="B129">Tuganaev and Puzyryov 1988</xref>; <xref ref-type="bibr" rid="B4">Baranova and Puzyryov 2012</xref>).</p><fig id="F12" position="float" orientation="portrait"><object-id xmlns:xlink="http://www.w3.org/1999/xlink" content-type="doi" xlink:type="simple">10.3897/phytokeys.270.169902.figure12</object-id><object-id xmlns:xlink="http://www.w3.org/1999/xlink" content-type="arpha" xlink:type="simple">8D1C04CD-C959-5412-A5C8-8F2982D13AAA</object-id><label>Figure 12.</label><caption><p>Records of <italic><tp:taxon-name><tp:taxon-name-part taxon-name-part-type="genus" reg="Solanum">Solanum</tp:taxon-name-part> <tp:taxon-name-part taxon-name-part-type="species" reg="sisymbriifolium">sisymbriifolium</tp:taxon-name-part></tp:taxon-name></italic> in European Russia. Yellow dot denotes an old record from the late 19<sup>th</sup> century that has not been confirmed by recent observations.</p></caption><graphic xmlns:xlink="http://www.w3.org/1999/xlink" xlink:href="phytokeys-270-235_article-169902__-g012.jpg" id="oo_1532641.jpg" position="float" orientation="portrait" xlink:type="simple"><uri content-type="original_file" xlink:type="simple">https://binary.pensoft.net/fig/1532641</uri></graphic></fig></tp:treatment-sec><tp:treatment-sec sec-type="Ecology"><title>Ecology.</title><p>Railways, waste places.</p></tp:treatment-sec><tp:treatment-sec sec-type="Residence status"><title>Residence status.</title><p>Casual alien.</p></tp:treatment-sec><tp:treatment-sec sec-type="Pathways of introduction"><title>Pathways of introduction.</title><p>Transport – Contaminant: seed contaminant.</p><p>As the species was collected from railways, we assume its arrival with contaminated grain.</p></tp:treatment-sec><ref-list><ref id="B139"><mixed-citation xmlns:xlink="http://www.w3.org/1999/xlink" xlink:type="simple">Vorontsova MS, Knapp S (2016) A revision of the “spiny solanums”, <italic><tp:taxon-name><tp:taxon-name-part taxon-name-part-type="genus">Solanum</tp:taxon-name-part></tp:taxon-name></italic> subgenus <italic><tp:taxon-name><tp:taxon-name-part taxon-name-part-type="genus"/><tp:taxon-name-part taxon-name-part-type="subgenus">Leptostemonum</tp:taxon-name-part></tp:taxon-name></italic> (<tp:taxon-name><tp:taxon-name-part taxon-name-part-type="family">Solanaceae</tp:taxon-name-part></tp:taxon-name>), in Africa and Madagascar. Systematic Botany Monographs 99: 1–428.</mixed-citation></ref><ref id="B33"><mixed-citation xmlns:xlink="http://www.w3.org/1999/xlink" xlink:type="simple">Galushko AI (1980) Flora of the North Caucasus, Vol. 3. Rostov University Press, Rostov-on-Don, 328 pp. [In Russian]</mixed-citation></ref><ref id="B3"><mixed-citation xmlns:xlink="http://www.w3.org/1999/xlink" xlink:type="simple">Aubriot X, Knapp S (2022) A revision of the “spiny solanums” of Tropical Asia (<italic><tp:taxon-name><tp:taxon-name-part taxon-name-part-type="genus">Solanum</tp:taxon-name-part></tp:taxon-name></italic>, the Leptostemonum Clade, <tp:taxon-name><tp:taxon-name-part taxon-name-part-type="family">Solanaceae</tp:taxon-name-part></tp:taxon-name>). PhytoKeys 198: 1–270. <ext-link xlink:href="10.3897/phytokeys.198.79514" ext-link-type="doi" xlink:type="simple">https://doi.org/10.3897/phytokeys.198.79514</ext-link></mixed-citation></ref><ref id="B146"><mixed-citation xmlns:xlink="http://www.w3.org/1999/xlink" xlink:type="simple">Zhang ZY, Lu A, D’Arcy WG (1994) <tp:taxon-name><tp:taxon-name-part taxon-name-part-type="family">Solanaceae</tp:taxon-name-part></tp:taxon-name>. In: Wu ZY, Raven PH (Eds) Flora of China, Vol. 17 (<tp:taxon-name><tp:taxon-name-part taxon-name-part-type="family">Verbenaceae</tp:taxon-name-part></tp:taxon-name> through <tp:taxon-name><tp:taxon-name-part taxon-name-part-type="family">Solanaceae</tp:taxon-name-part></tp:taxon-name>). Science Press &amp; Missouri Botanical Garden Press, Beijing &amp; St. Louis, 300–332. PhytoKeys 169902</mixed-citation></ref><ref id="B102"><mixed-citation xmlns:xlink="http://www.w3.org/1999/xlink" xlink:type="simple">Saha M, Datta BK (2013) New distributional record of <italic><tp:taxon-name><tp:taxon-name-part taxon-name-part-type="genus">Solanum</tp:taxon-name-part> <tp:taxon-name-part taxon-name-part-type="species">sisymbriifolium</tp:taxon-name-part></tp:taxon-name></italic> Lamarck (<tp:taxon-name><tp:taxon-name-part taxon-name-part-type="family">Solanaceae</tp:taxon-name-part></tp:taxon-name>) from Tripura, India. Pleione 7(2): 579–582.</mixed-citation></ref><ref id="B48"><mixed-citation xmlns:xlink="http://www.w3.org/1999/xlink" xlink:type="simple">Jaeger PML (1985) Systematic studies in the genus <italic><tp:taxon-name><tp:taxon-name-part taxon-name-part-type="genus">Solanum</tp:taxon-name-part></tp:taxon-name></italic> in Africa. PhD Thesis, Birmingham, UK.</mixed-citation></ref><ref id="B61"><mixed-citation xmlns:xlink="http://www.w3.org/1999/xlink" xlink:type="simple">Kolakovsky AA (1986) Flora of Abkhazia, Vol. 4. 2<sup>nd</sup> ed. Metsniereba, Tbilisi, 362 pp. (In Russian)</mixed-citation></ref><ref id="B129"><mixed-citation xmlns:xlink="http://www.w3.org/1999/xlink" xlink:type="simple">Tuganaev VV, Puzyryov AN (1988) Hemerophytes of the watershed of the Vyatka and Kama Rivers. Ural University Publishers, Sverdlovsk, 128 pp. [In Russian]</mixed-citation></ref><ref id="B4"><mixed-citation xmlns:xlink="http://www.w3.org/1999/xlink" xlink:type="simple">Baranova OG, Puzyryov AN (2012) Konspekt flory Udmurtskoy Respubliki (sosudistye rasteniya) [Conspectus of flora of Udmurt Republic: vascular plants]. Institut Komputernikh Issledovanii, Moscow &amp; Izhevsk, 212 pp. [In Russian]</mixed-citation></ref></ref-list></tp:taxon-treatment>
